# Supplementary material for: Neogene amphibians and reptiles (Caudata, Anura, Gekkota, Lacertilia, and Testudines) from the south of Western Siberia, Russia, and Northeastern Kazakhstan
Source: PeerJ. 2017 Mar 23;5:e3025. doi: 10.7717/peerj.3025 (PMC5366065; doi:10.7717/peerj.3025)
Supplement: Supplemental Information 1 — Asterisks indicate the localities according to the literature data, the material of which was partially studied in this work. The species of small mammal linages are indicated in similar colours. For details on published data see Supplemental Information 2. Abbreviations: akz, Akzhar; tr, Turme; zs, Zaisan; klm, Kalkaman; ish, Ishim; pv, Pavlodar; sb, Sarybulak; klp, Kalmalpai; kb, Karabulak Svita; kd, Kedey; nst, Novaya Stanitsa; rt, Rytov; is, Isakov; psh, Peshnev; krt, Krutogor; bt, Betekey; liv, Levetin; sel, Seletin; irt, Irtish; kar, Karagash; kc, Kochkov. [file peerj-05-3025-s001.xlsx]

## Sheet: Table2
	localities	Akespe	Ayakoz	Golobuye peski	Zmei Gorynych	Vympel	Poltinik	Zaezd	Tri Bogatyrja	Kaymanovaja cherepakha	Ryzhaya II	Kentyubek	Ashut	Malyi Kalkaman 2	Malyi Kalkaman 1	Baikadam	Point "Y"	Sarybulak Svita	Kalmakpai Svita	Shet-Irgyz 1		Petropavlovsk 1	Znamenka	Pavlodar 1A	Karabastuz	Kalmakpai	Selety 1A	Kedey	Novaya Stanitsa 1A	Borki 1A	Lezhanka 2A	Cherlak	Pavlodar 1B	Lezhanka 2B	Petropavlovsk 1/2		Detskaya zhelez. doroga	Isakovka 2A	Isakovka 1A	Peshniovo 3	Isakovka 1B	Olkhovka 1A	Olkhovka 1B	Olkhovka 1C	Kamyshlovo	Beteke 1B	Pavlodar 2B	Pavlodar 3A	Lezhanka 1
	stages	Olig.	Miocene																																	Pliocene
		Late	Early								Middle								Late
	nr.	39*	40*	41*	42*	43*	44*	45*	46*	47*	48*	49*	50*	1	2	3	51*	52*	53*	4	58	5	6	7	54*	55*	8	9	10	11	12	13	14	15	56*		57*	16	17	18	19	20	21	22	23	24	25	26	27
	MN	-	-	-	-	-	-	-	-	-	-	-	7-8	7-8	7-8	7-8	-	-	-	9	9	10		12	-	-	13	13	13	13	13	13	13	13	-	-	14	14	14	14	14	14	14	14	14	15	15	15	15
	Suite	-	akz	-	akz	akz	akz	akz	akz	akz	zs	-	tr	klm	klm	klm	sb	sb	klp	-	-	ish	-	pv/st	pv	kb	kd	kd	nst	nst	nst	rt	rt	rt	-		-	is	is	psh	krt	?	?	?	?	bt	bt	bt	liv
	fault (±)	-	-	-	-	-	-	-	-	-	-	1	-	0.8	0.8	0.8	-	-	-	1	1	1	-	0.1	-	-	0.4	0.4	0.1	0.1	0.1	0.1	-	-	-		-	0.2	0.2	0.1	0.05	0.3	0.3	0.3	0.3	0.1	0.1	0.1	0.55
	Ma (if available)	-	-	-	-	-	-	-	-	-	-	12.3	-	12.6	12.5	12.1	-	-	-	10.5	10.5	9.5	-	7.25	-	-	6.9	6.9	6.6	6.6	6.6	5.85	-	-	-		-	5.3	5.3	4.8	4.45	4.45	4.45	4.45	4.45	4.25	4.25	4.25	3.87
Urodela	Andrias karelcapeki					+	+		+																												+
	Salamandrella sp.														+												+		+		+	+		+				+					+						+
	Mioproteus cf. caucasicus												+
	Mioproteus sp.	+	+								+	+		+																+					+
	Chelotriton sp.		+												+
	aff. Tylototriton sp		+													+
Anura	Palaeobatrachidae sp. indet.																												+
	Pelobates sp.																										+
	Bombina cf. bombina																										+
	Bombina sp.													+
	Bombinatoridae indet.																															+
	Hyla gr. H. savignyi																												+		+	+											+				+
	Bufo bufo																												+	+	+								+	+	+		+	+					+
	Bufotes cf. viridis		+											+	+	+				+	+		+	+			+	+				+							+
	Bufo sp.												+																													+					+
	Bufonidae indet.			+	+							+
	Rana temporaria														+
	Rana sp.		+											+		+																												+					+
	Pelophylax sp.													+	+							+																						+	+				+
	Ranidae sp. indet.											+
Lacertilia	Lacerta s.l. sp. 1															+								+
	Lacerta s.l. sp. 2																							+								+
	Lacerta s.l. sp.																																+										+					+
	Eremias sp.																																														+
	Lacertidae indet.													+	+			+						+																		+
	Alsophylax sp.																															+
	Ophisaurus sp.															+											+
	Anguinae indet.														+	+
	Anguis sp. / Ophisaurus vel. Anguis sp.			+	+													+	+
	Varanus sp.		+																+
	Agamidae indet.																	+
Testrudines	Protestudo alba				+
	Protestudo darewskii																+
	Protestudo karabastusica																								+
	Protestudo illiberalis																									+
	Chelydropsis poena			+						+
	? Chelydropsis sp.											+
	Pelodiscus jakhimovitchae							+									+
	Pelodiscus sp.			+		+				+
	? Ocadia sp.											+
	Ocadia iliensis			+						+
	Ocadia cf. iliensis														+
	Chrysemys cf. jegalici														+
	Chrysemys sp.											+
	Melanochelys sp.		+
	Emydoidea tasbaka											+
	Emydoidea sp.																												+
	Baicalemys jegalloi			+		+
	Kazakhemys zaisanensis			+		+						+
	Testudines indet.													+						+		+
Small mammals	Heterosminthus firmus		+
	Heterosminthus honestus			+	+
	Heterosminthus aff. orientalis													+	+	+
	Heterosminthus jucundus																	+
	Heterosminthus mugodzharicus																			+	+
	Lophocricetus minuscilus																					+
	Lophocricetus vinogradovi																							+			+
	Lophocricetus afanasievi																												+
	Lophocricetus sibiricus																															+								+
	Lophocricetus ultimus																																									+	+	+	+	+	+
	Sibirosminthus seletyensis																											+
	Sibirosminthus latidens																												+			+
	Sibirosminthus irtyshensis																																+
	Sibirosminthus betekensis																																													+
	Xenosminthus zayssanensis			+
	Rhinocerodon pauli																							+
	Rhinocerodon seletyensis																										+
	Rhinocerodon irthyshensis																																+
	Microtocricetus molassicus													+	+	+
	Ischymomys quadriradicatus																					+
	Prosomys sp.																												+			+
	Prosomys insuliferus																																					+
	Prosomys anticuus																																							+
	Prosomys cf. dawakosi																																								+
	Mimomys gracilis																																												+
	Mimomys ? gracilis																																													+	+
	Mimomys polonicus
	Mimomys pliocaenicus
	Allophaiomys pliocaenicus
	Dinosorex cf. pachygnathus											+
	Ansomys cf. orientalis												+
	Plioscirtopoda antiqua																										+
	Plioscirtopoda rapida																															+	+
	Plioscirtopoda zykini																																													+	+
[truncated: 11 more columns]
