# Supplementary material for: Neogene amphibians and reptiles (Caudata, Anura, Gekkota, Lacertilia, and Testudines) from the south of Western Siberia, Russia, and Northeastern Kazakhstan
Source: PeerJ. 2017 Mar 23;5:e3025. doi: 10.7717/peerj.3025 (PMC5366065; doi:10.7717/peerj.3025)
Supplement: Supplemental Information 4 — Western Siberian localities, their ages, estimated palaeoprecipitation values, present-day precipitation near the localities and their reference climate station, precipitation difference to present day values, relative precipitation to present-day values, and faunal content. [file peerj-05-3025-s004.xlsx]

## Sheet: Table4
		Ayakoz	Vympel	Poltinik	Tri Bogatyrja	Kentyubek	Maly Kalkaman 2	Maly Kalkaman 1	Baikadam	Novaya Stanitsa 1A	Borki 1A	Lezhanka 2A	Cherlak	Detskaya zhelezn. doroga	Olkhovka 1A	Olkhovka 1B	Olkhovka 1C
		Miocene												Pliocene
		Early				Middle				Late
	nr. acc. figs. 1 and 2	40*	43*	44*	46*	49*	1	2	3	10	11	12	13	57*	20	21	22
	MN						7-8	7-8	7-8	13	13	13	13	?14	14	14	14
	Suite	-	akz	akz	akz	-	klm	klm	klm	nst	nst	nst	rt
	fault (±)						0.8	0.8	0.8	0.1	0.1	0.1	0.1			0.2
	Ma (if available)						12.6	12.5	12.1	6.6	6.6	6.6	5.9			4.4
Urodela	Andrias karelcapeki		1	1	1									1
	Salamandrella sp.							0.3918		0.3918		0.3918	0.3918			0.3918
	Mioproteus sp.	1				1	1			1	1
	Chelotriton sp.	0.3918						0.3918
	aff. Tylototriton sp	0.3918							0.3918
Anura	Palaeobatrachidae sp. indet.									1
	Bombina sp.						0.3918						0.3918
	Hyla gr. H. savignyi									0.3918		0.3918	0.3918			0.3918
	Bufo bufo									0.3918	0.3918	0.3918				0.3918	0.3918
	Bufotes cf. viridis	0					0	0	0				0
	Rana temporaria							0.513
	Rana sp.	0.3918					0.3918		0.3918							0.3918	0.3918
	Pelophylax sp.						0.513	0.513								0.513	0.513
Lacertilia	Lacerta s.l. sp. 1								0
	Lacerta s.l. sp. 2												0
	Lacerta s.l. sp.															0
	Lacertidae sp.						0	0							0	0
	Alsophylax sp.												0
	Ophisaurus sp.								0
	Varanus sp.	0
Serpentes	cf. Platyspondylia sp.								0.0917
	Eryx sp.	0.0917
	Boidae gen. et sp. indet.								0.0917
	Elapidae gen. et sp. indet. (cf. Micrurus sp.)								0.0917						0.0917	0.0917
	Melanochelys sp.	1
	? Chelydropsis sp.					1
	? Ocadia sp.					1
	Ocadia cf. iliensis							1
	Chrysemys cf. jegalici							1
	Chrysemys sp.					1
	Emydoidea tasbaka					1
	Emydoidea sp.									1
	Kazakhemys zaisanensis					1
	ecophysiological index of locality	0.408387				1	0.382767	0.4762	0.132337	0.75672			0.15672			0.2543
	MAP = - 35.646 + 2402.289 * Index	945.419	>900	>900	>900	2366.64	883.87	1108.32	282.267	1782.21			340.841	>900		575.256
	recent MAP	279	200	200	200	270	255	255	255	415			335	255		335
	error	255.617	0	0	0	336.958	254.409	260.854	255.212	292.978			254.127	0		251.945
	city/town with the value of recent MAP	Ayakoz	Zaisan	Zaisan	Zaisan	Arkalyk	Pavlodar	Pavlodar	Pavlodar	Omsk			Omsk	Pavlodar		Cherlak
	MAP/MAPrecent(in %)	338.86	450	450	450	876.534	346.616	445.996	110.693	429.449			101.744	352.941		171.718
	nr. of localities correspondence to locality nrs. of Figure 10	1	2	3	4	5	6	7	8	9			10	11		12
