# Supplementary material for: Neogene amphibians and reptiles (Caudata, Anura, Gekkota, Lacertilia, and Testudines) from the south of Western Siberia, Russia, and Northeastern Kazakhstan
Source: PeerJ. 2017 Mar 23;5:e3025. doi: 10.7717/peerj.3025 (PMC5366065; doi:10.7717/peerj.3025)
Supplement: Supplemental Information 5 — European fossil occurrences of Hynobiidae, Proteidae, Chelotriton, Tyltotriton, Bombina, Palaeobatrachidae, Pelobatidae, Hyla, Bufo bufo gr., Bufotes viridis gr., Rana, Pelophylax according to Böhme & Ilg (2003). [file peerj-05-3025-s005.xlsx]

## Sheet: Hynobiidae
Table 1. Fossil occurrences of Hynobiidae in Europe (asteriks (*) labels our unpublished data).
Country	Locality	lat.	long.	min Ma	max Ma	upper stage	lower stage	Genus		species
Russia	Kupino	50.42	36.97	0.457	0.51	Middle Pleistocene	Middle Pleistocene	Salamandrella	.	sp.
Russia	Kuznetsovka	51.96	42.19	0.457	0.51	Middle Pleistocene	Middle Pleistocene	Salamandrella	.	sp.
Russia	Mastyuzhenka	50.99	39.21	0.457	0.51	Middle Pleistocene	Middle Pleistocene	Salamandrella	.	sp.
Russia	Posevkino	51.68	42.31	0.457	0.51	Middle Pleistocene	Middle Pleistocene	gen.	.	indet.
Russia	Sergeevka-2 well No. 218	53.95	32.87	0.457	0.51	Middle Pleistocene	Middle Pleistocene	Salamandrella	.	sp.
Russia	Volnaya Vershina-3	51.82	42.28	0.457	0.51	Middle Pleistocene	Middle Pleistocene	Salamandrella	.	sp.
Romania	Betfia IX/C	46.97	42.085	0.8	1.8	Middle Pleistocene	Lower Pleistocene	Parahynobius	.	betfianus
Ukraine*	Kotlovina low. level	45.5	28.57	2.6	3.6	Gelasian	Piacencian	gen.	.	indet.
Hungary	Osztramos 1C	48.53	20.76	5	5.33	Zanclean	Zanclean	Parahynobius	.	sp.
Hungary	Polgárdi 4	47.05	42.081	5.3	6.2	Messinian	Messinian	Parahynobius	.	kordosi
Hungary	Tardosbánya 3	47.67	18.45	6.8	7.7	Messinian	Tortonian	Parahynobius	.	sp.
Ukraine*	Cherevichnoe low. level	46.63	30.32	7	7.6	Messinian	Tortonian	gen.	.	indet.
Hungary	Felsőtárkány 3/10	47.9667	20.4167	11.2	11.4	Tortonian	Tortonian	Parahynobius	.	sp.
Ukraine*	Gritsev	49.96	27.16	11.4	11.5	Tortonian	Tortonian	gen.	.	indet.

## Sheet: Proteidae
Table 2. Fossil occurrences of Proteidae in Europe.
Country	Locality	lat.	long.	min Ma	max Ma	upper stage	lower stage	Genus		species
Germany	Teufelshöhle, Pottenstein, northeast of Erlangen	49.7722	11.4091	0.01	0.127	Upper Pleistocene	Upper Pleistocene	Proteus	.	sp.
Poland	Jaskinia Żabia	-	-	0.78	1.8	Lower Pleistocene	Lower Pleistocene	Mioproteus	.	wezei
Moldova	Chishmikioi	45.5330	28.3888	1	1.1	Lower Pleistocene	Lower Pleistocene	Mioproteus	.	wezei
Ukraine	Kotlovina, middle level	45.5000	28.5667	2	2.2	Gelasian	Gelasian	Mioproteus	.	sp.
Russia	Veselovka, Taman` Peninsula, Krasnodar region	45.1269	36.9050	2.5	2.7	Piacencian	Piacencian	Mioproteus	.	sp.
Poland	Rębielice Królewskie 1A	51.0000	18.8667	2.6	3.6	Piacencian	Piacencian	Mioproteus	.	wezei
Poland	Węże 2	52.3500	22.1500	3	3.3	Piacencian	Piacencian	Mioproteus	.	wezei
France	Balaruc 2, Massif de la Gardiole, near Séte, Hérault	43.4500	3.6833	3.1	3.3	Piacencian	Piacencian	Mioproteus	.	wezei
Moldova	Musaid right bank of Big Salcha River, Vulkaneshty Region	45.8206	28.5050	3.6	4.2	Zanclean	Zanclean	Mioproteus	.	sp.
Ukraine	Kuchurgan	46.7500	29.9833	4.85	5.25	Zanclean	Zanclean	Mioproteus	.	sp.
Ukraine	Cherevichnoje lower level	46.6333	30.6167	7	7.6	Messinian	Tortonian	Mioproteus	.	sp.
Ukraine	Novoelizavetovka	47.1500	30.4055	7.28	7.38	Tortonian	Tortonian	Mioproteus	.	sp.
Ukraine	Novaya Emetovka 2 (Kostev ravine)	46.7333	30.5333	7.28	7.38	Tortonian	Tortonian	Mioproteus	.	sp.
Ukraine	Frunzovka 2	47.3330	29.7500	7.6	8.7	Tortonian	Tortonian	Mioproteus	.	sp.
Austria	Kohfidisch	47.1667	16.3500	8.55	8.95	Tortonian	Tortonian	Mioproteus	.	caucasicus
Moldova	Bushor 1	46.9225	28.2683	9.5	9.9	Tortonian	Tortonian	Mioproteus	.	sp.
Slovakia	Borský Svätý Jur	48.2400	17.2000	9.5	9.8	Tortonian	Tortonian	Mioproteus	.	sp.
Russia	Maykop, valley of the Belaya River	44.6078	40.1058	9.6	10	Tortonian	Tortonian	Mioproteus	.	caucasicus
Austria	Götzendorf	48.0167	16.5833	9.78	9.94	Tortonian	Tortonian	Mioproteus	.	caucasicus
Hungary	Rudabánya, Borsod-Abaúj-Zemplén Province (all)	48.3833	20.6333	9.9	10.3	Tortonian	Tortonian	Mioproteus	.	sp.
Hungary	Rudabanya (grey marl 6A)	48.3833	20.6333	9.9	10.3	Tortonian	Tortonian	Mioproteus	.	sp.
Hungary	Rudabanya (black mud 4)	48.3833	20.6333	9.9	10.3	Tortonian	Tortonian	Mioproteus	.	sp.
Hungary	Rudabanya (grey green marl 5C)	48.3833	20.6333	9.9	10.3	Tortonian	Tortonian	Mioproteus	.	sp.
Hungary	Rudabanya (black clay 5B)	48.3833	20.6333	9.9	10.3	Tortonian	Tortonian	Mioproteus	.	sp.
Austria	Richardhof - Golfplatz	48.0538	16.2680	10.1	10.3	Tortonian	Tortonian	Mioproteus	.	caucasicus
Germany	Unggenried (Autobahnanschnitt)	48.0319	10.4770	10.5	12	Tortonian	Serravallian	Mioproteus	.	sp.
Germany	Hammerschmiede 3	47.9258	10.5989	11	11.2	Tortonian	Tortonian	Mioproteus	aff.	wezei
Ukraine	Gritsev (Khmelnitsk area, Shepetovski district)	49.9750	27.1600	11.04	12.014	Tortonian	Serravallian	Mioproteus	.	caucasicus
Germany	Hammerschmiede 1	47.9258	10.5989	11.08	11.28	Tortonian	Tortonian	Mioproteus	aff.	wezei
Germany	Oehningen, oberer Bruch	47.6667	8.9000	12.5	13.2	Serravallian	Serravallian	Mioproteus	.	sp.
Switzerland	Anwil (Grabung 1968)	47.0800	8.0000	13.17	13.37	Serravallian	Serravallian	Mioproteus	.	sp.
Switzerland	Anwil (Grabung 1980)	47.0800	8.0000	13.17	13.37	Serravallian	Serravallian	Mioproteus	.	sp.
Germany	Goldberg near Pflaumloch, Nördlinger Ries (without number)	48.8597	10.4753	13.5	14.8	Serravallian	Langhian	Mioproteus	.	caucasicus
Germany	Goldberg 10 near Pflaumloch, Nördlinger Ries	48.8597	10.4753	13.5	14.8	Serravallian	Langhian	Mioproteus	.	caucasicus
Germany	Gallenbach 2c	48.4158	11.1000	13.5	14.8	Serravallian	Langhian	Mioproteus	.	sp.
Germany	Burg Balzhausen	48.2333	10.5000	13.5	14.8	Serravallian	Langhian	Mioproteus	.	sp.
Germany	Falkenberg 3 (Bahnhof Höhenberg)	48.4576	12.3144	14	16	Langhian	Langhian	Mioproteus	.	caucasicus
Germany	Laimering 5	48.3896	11.0885	14.2	14.2	Langhian	Langhian	Mioproteus	.	sp.
Germany	Baiershofen (Altenmünster)	48.4594	10.5539	14.5	15.9	Langhian	Langhian	Mioproteus	.	caucasicus
Germany	Göttschlag 1b	48.4310	11.6135	14.6	14.6	Langhian	Langhian	Mioproteus	.	sp.
Germany	Laimering 3	48.3896	11.0885	14.6	14.6	Langhian	Langhian	Mioproteus	.	sp.
Germany	Ziemetshausen 1e	48.2939	10.5303	14.6	14.6	Langhian	Langhian	Mioproteus	.	sp.
Germany	Derching (blauer Mergel ca. 2-3m über BH)	48.4091	10.9719	14.7	14.7	Langhian	Langhian	Mioproteus	.	sp.
Germany	Gallenbach 2b	48.4158	11.1000	14.8	14.8	Langhian	Langhian	Mioproteus	.	caucasicus
Germany	Griesbeckerzell 1a	48.4468	11.0543	14.8	14.8	Langhian	Langhian	Mioproteus	.	caucasicus
Germany	Hürth 1 (S Treuchtlingen)	48.9289	10.9117	14.8	17	Langhian	Burdigalian	Mioproteus	.	caucasicus
Germany	Welden	48.4573	10.6612	14.8	17	Langhian	Burdigalian	Mioproteus	.	sp.
Germany	Giggenhausen	48.3655	11.6482	14.8	17	Langhian	Burdigalian	Mioproteus	.	sp.
Germany	Bergheim (Bohrung NW Bergheim)	48.7691	11.2528	14.8	17	Langhian	Burdigalian	Mioproteus	.	sp.
Germany	Edelbeuren-Maurerkopf	48.0962	10.0311	14.9	14.9	Langhian	Langhian	Mioproteus	.	caucasicus
Germany	Derching 1b (unten)	48.4091	10.9719	14.9	14.9	Langhian	Langhian	Mioproteus	.	sp.
Germany	Biberach-Jordanbad	48.0748	9.8222	15	16	Langhian	Langhian	Mioproteus	cf.	caucasicus
Germany	Ziemetshausen 1d	48.2939	10.5303	15	15	Langhian	Langhian	Mioproteus	.	sp.
Germany	Dinkelscherben	48.3438	10.5941	15	15	Langhian	Langhian	Mioproteus	.	sp.
Germany	Untereichen-Altenstadt 565m	48.1833	10.1167	15.3	15.3	Langhian	Langhian	Mioproteus	.	sp.
Germany	Eberstetten 2 (unter Weg)	48.5305	11.5369	15.3	15.3	Langhian	Langhian	Mioproteus	.	sp.
Germany	Oberschöneberg 2G	48.3262	10.5801	15.7	15.9	Langhian	Langhian	Mioproteus	.	caucasicus
Germany	Oberschöneberg 2F	48.3262	10.5801	15.7	15.9	Langhian	Langhian	Mioproteus	.	sp.
Germany	Oberschöneberg 2J	48.3262	10.5801	15.7	15.9	Langhian	Langhian	Mioproteus	.	sp.
Germany	Oberbernbach 1	48.4716	11.1284	15.7	15.7	Langhian	Langhian	Mioproteus	.	sp.
Germany	Oberbernbach 2	48.4716	11.1284	15.7	15.7	Langhian	Langhian	Mioproteus	.	sp.
Germany	Oberbernbach a	48.4716	11.1284	15.7	15.7	Langhian	Langhian	Mioproteus	.	sp.
Germany	Oggenhof near Häder	48.3580	10.7606	15.7	15.7	Langhian	Langhian	Mioproteus	.	sp.
Germany	Anried 1	48.3456	10.5600	15.7	15.9	Langhian	Langhian	Mioproteus	.	sp.
Germany	Anried 3	48.3456	10.5600	15.7	15.9	Langhian	Langhian	Mioproteus	.	sp.
Germany	Oberschöneberg 2A	48.3262	10.5801	15.7	15.9	Langhian	Langhian	Mioproteus	.	sp.
Germany	Oberschöneberg 2B	48.3262	10.5801	15.7	15.9	Langhian	Langhian	Mioproteus	.	sp.
Germany	Gisseltshausen 1b	48.7109	12.0180	15.8	15.8	Langhian	Langhian	Mioproteus	.	sp.
Germany	Undorf bei Regensburg	49.0272	11.9302	15.8	15.8	Langhian	Langhian	Mioproteus	.	sp.
Germany	Appertshofen N Ingolstadt	48.8725	11.4641	15.8	15.8	Langhian	Langhian	Mioproteus	.	sp.
Germany	Undorf bei Regensburg (Bahnstrecke)	49.0272	11.9392	15.8	15.8	Langhian	Langhian	Mioproteus	.	sp.
Germany	Häder	48.3563	10.6389	15.9	16.1	Langhian	Burdigalian	Mioproteus	.	sp.
Germany	Schafhof	48.7000	9.5667	16	16	Burdigalian	Burdigalian	Mioproteus	.	caucasicus
Germany	Attenfeld	48.7880	11.1900	16	16	Burdigalian	Burdigalian	Mioproteus	.	sp.
Germany	Walda 2 (oben)	48.6109	11.0908	16.1	16.1	Burdigalian	Burdigalian	Mioproteus	.	caucasicus
Germany	Illertissen (= Betlingshausen)	48.2430	10.1125	16.1	16.1	Burdigalian	Burdigalian	Mioproteus	.	sp.
Germany	Aumühle - Mitte (bei Walda)	48.6103	11.0911	16.1	16.1	Burdigalian	Burdigalian	Mioproteus	.	sp.
Germany	Aumühle - Oben (bei Walda)	48.6103	11.0911	16.2	16.2	Burdigalian	Burdigalian	Mioproteus	.	sp.
Germany	Maßendorf	48.5971	12.4493	16.3	16.3	Burdigalian	Burdigalian	Mioproteus	.	caucasicus
Germany	Burtenbach 1b (b. Thannhausen)	48.3372	10.4475	16.3	16.3	Burdigalian	Burdigalian	Mioproteus	.	caucasicus
Germany	Walda 1 (unten)	48.6109	11.0908	16.3	16.3	Burdigalian	Burdigalian	Mioproteus	.	sp.
Germany	Burtenbach 1c (bei Thannhausen)	48.3372	10.4475	16.3	16.3	Burdigalian	Burdigalian	Mioproteus	.	sp.
Germany	Arth 1a	48.5883	12.0600	16.4	16.4	Burdigalian	Burdigalian	Mioproteus	.	sp.
Germany	Hitzhofen 1	48.8479	11.3231	16.5	16.5	Burdigalian	Burdigalian	Mioproteus	.	caucasicus
Germany	Hitzhofen 1+2	48.8479	11.3231	16.5	16.5	Burdigalian	Burdigalian	Mioproteus	.	caucasicus
Germany	Hitzhofen 2	48.8479	11.3231	16.5	16.5	Burdigalian	Burdigalian	Mioproteus	.	caucasicus
Germany	Oggenhausen 1	48.6733	10.2397	16.5	16.6	Burdigalian	Burdigalian	Mioproteus	.	caucasicus
Germany	Schießen	48.2974	10.2432	16.5	16.5	Burdigalian	Burdigalian	Mioproteus	cf.	caucasicus
Germany	Schönenberg near Jettingen	48.3719	10.4069	16.5	16.5	Burdigalian	Burdigalian	Mioproteus	.	caucasicus
Germany	Oggenhausen 2	48.6669	10.2288	16.5	16.6	Burdigalian	Burdigalian	Mioproteus	.	caucasicus
Germany	Ambach near Pöttmes	48.6514	11.1080	16.5	16.5	Burdigalian	Burdigalian	Mioproteus	.	sp.
Germany	Langenmosen	48.6067	11.2141	16.7	16.7	Burdigalian	Burdigalian	Mioproteus	.	caucasicus
Germany	Unterhausen. Neuburg	48.7197	11.0993	16.7	16.7	Burdigalian	Burdigalian	Mioproteus	.	caucasicus
Germany	Adelschlag (near Eichstätt)	48.8403	11.2206	16.7	16.7	Burdigalian	Burdigalian	Mioproteus	.	caucasicus
Germany	Dieshof b. Pöttmes. unterer Mergel	48.5814	11.1079	16.7	16.7	Burdigalian	Burdigalian	Mioproteus	.	caucasicus
Germany	Illerkirchberg Fp.18 (Ho 8)	48.3100	10.0460	16.7	17	Burdigalian	Burdigalian	Mioproteus	.	sp.
Germany	Dieshof b. Pöttmes. Sand	48.5814	11.1079	16.7	16.7	Burdigalian	Burdigalian	Mioproteus	.	sp.
Germany	Eitensheim	48.8203	11.3203	16.8	16.8	Burdigalian	Burdigalian	Mioproteus	.	sp.
Germany	Ichenhausen 7, Bavaria	48.3805	10.3188	16.8	16.9	Burdigalian	Burdigalian	Mioproteus	.	sp.
Germany	Bodman	47.8000	9.0320	16.8	18	Burdigalian	Burdigalian	Mioproteus	.	sp.
Czech Republic	Mokrá-Western Quarry, 2/2003 Reptile Joint	49.2328	16.7514	17	18	Burdigalian	Burdigalian	Mioproteus	.	sp.
Germany	Günzburg 1/3 US oberster schokoladenbrauner Mergel	48.4560	10.2768	17	17	Burdigalian	Burdigalian	Mioproteus	.	sp.
Germany	Günzburg 2/1 Umgehungsstrasse Sande	48.4560	10.2768	17	17	Burdigalian	Burdigalian	Mioproteus	.	sp.
Germany	Günzburg 2/2 Umgehungstr höhere Bereiche der Sande	48.4560	10.2768	17	17	Burdigalian	Burdigalian	Mioproteus	.	sp.
Germany	Günzburg 2/4 Umgehung tiefere Bereiche der Sande	48.4560	10.2768	17	17	Burdigalian	Burdigalian	Mioproteus	.	sp.
Germany	Günzburg 2/5 Umgehung Sande im Süden Aufschluss	48.4560	10.2768	17	17	Burdigalian	Burdigalian	Mioproteus	.	sp.
Germany	Günzburg 2/6 Umgehung Sande im Norden Aufschluss	48.4560	10.2768	17	17	Burdigalian	Burdigalian	Mioproteus	.	sp.
Switzerland	Mauensee (layer 47)	47.1667	8.0667	17	17.2	Burdigalian	Burdigalian	Mioproteus	.	sp.
Germany	Ichenhausen 3, Bavaria	48.3805	10.3188	17.1	17.2	Burdigalian	Burdigalian	Mioproteus	.	caucasicus
Germany	Hesselohe bei Neuburg/Donau	48.7500	11.1733	17.2	17.4	Burdigalian	Burdigalian	Mioproteus	.	sp.
Germany	Bodman 2 (HaHo3)	47.8000	9.0320	17.2	17.4	Burdigalian	Burdigalian	Mioproteus	.	sp.
Germany	Offingen 2, Bavaria	48.4739	10.3572	17.25	17.35	Burdigalian	Burdigalian	Mioproteus	.	sp.
Germany	Offingen 4, Bavaria	48.4739	10.3572	17.3	17.4	Burdigalian	Burdigalian	Mioproteus	.	sp.
Germany	Rauscheröd near Passau, Bavaria	48.5565	13.2602	17.7	17.8	Burdigalian	Burdigalian	Mioproteus	.	sp.
Germany	Aldersbach	48.5817	13.0864	17.7	17.8	Burdigalian	Burdigalian	Mioproteus	.	sp.
Germany	Ringingen-Frontal 1	48.3329	9.7987	17.75	17.85	Burdigalian	Burdigalian	Mioproteus	.	caucasicus
Germany	Langenau 1	48.5003	10.1219	17.75	17.8	Burdigalian	Burdigalian	Mioproteus	.	caucasicus
Germany	Langenau 2	48.5000	10.1000	17.75	17.8	Burdigalian	Burdigalian	Mioproteus	.	caucasicus
Germany	Ulm-Uniklinik	48.4237	9.9526	20.5	22	Aquitanian	Aquitanian	Mioproteus	.	sp.
Germany	Ulm Westtangente	48.4204	9.9343	21.5	22	Aquitanian	Aquitanian	Mioproteus	.	sp.

## Sheet: Chelotriton
Table 3. Fossil occurrences of Chelotriton in Europe.
Country	Locality	lat.	long.	min Ma	max Ma	upper stage	lower stage	Genus		species
France	Balaruc 2, Massif de la Gardiole, near Séte, Hérault	43.45	3.6833	3.1	3.3	Piacencian	Piacencian	Chelotriton	.	pliocenicus
Greece	Maramena 1	41.1791	23.4711	5.25	5.5	Zanclean	Messinian	Chelotriton	cf.	sp.
Spain	Lomas de Casares 3	40.35	-1.1	5.79	5.79	Messinian	Messinian	Chelotriton	cf.	paradoxus
Spain	Valdecebro 3 (VDC 3)	40.35	-1.0333	6.56	6.56	Messinian	Messinian	Chelotriton	aff.	sp.
Ukraine	Frunzovka 2	47.333	29.75	7.6	8.7	Tortonian	Tortonian	Chelotriton	.	sp.
Austria	Kohfidisch	47.1667	16.35	8.55	8.95	Tortonian	Tortonian	Chelotriton	.	paradoxus
Slovakia	Borský Svätý Jur	48.24	17.2	9.5	9.8	Tortonian	Tortonian	Chelotriton	.	sp.
Austria	Götzendorf	48.0167	16.5833	9.78	9.94	Tortonian	Tortonian	Chelotriton	.	paradoxus
Hungary	Rudabanya (grey marl 6A)	48.3833	20.6333	9.9	10.3	Tortonian	Tortonian	Chelotriton	.	sp.
Hungary	Rudabanya (black mud 4)	48.3833	20.6333	9.9	10.3	Tortonian	Tortonian	Chelotriton	.	sp.
Hungary	Rudabanya (grey green marl 5C)	48.3833	20.6333	9.9	10.3	Tortonian	Tortonian	Chelotriton	.	sp.
Hungary	Rudabanya (black clay 5B)	48.3833	20.6333	9.9	10.3	Tortonian	Tortonian	Chelotriton	.	sp.
Hungary	Rudabánya, Borsod-Abaúj-Zemplén Province (all)	48.3833	20.6333	9.9	10.3	Tortonian	Tortonian	Chelotriton	.	sp.
Hungary	Rudabánya, Borsod-Abaúj-Zemplén Province (all)	48.3833	20.6333	9.9	10.3	Tortonian	Tortonian	Chelotriton	.	sp. 1
Hungary	Rudabánya, Borsod-Abaúj-Zemplén Province (all)	48.3833	20.6333	9.9	10.3	Tortonian	Tortonian	Chelotriton	.	sp. 2
Spain	Cascante 4 (=CASC 4)	40.2	-1.1	10.17	10.17	Tortonian	Tortonian	Chelotriton	aff.	sp.
Germany	Hammerschmiede 3	47.9258	10.5989	11	11.2	Tortonian	Tortonian	Chelotriton	.	paradoxus
Ukraine	Gritsev (Khmelnitsk area, Shepetovski district)	49.975	27.16	11.04	12.014	Tortonian	Serravallian	Chelotriton	cf.	paradoxus
Germany	Hammerschmiede 1	47.9258	10.5989	11.08	11.28	Tortonian	Tortonian	Chelotriton	.	paradoxus
Romania	TauÅ£, Arad district	46.2833	21.9333	11.85	12.05	Serravallian	Serravallian	Chelotriton	.	paradoxus
Austria	Gratkorn, clay pit St. Stefan, Styria	47.1372	15.3489	12	12.2	Serravallian	Serravallian	Chelotriton	aff.	paradoxus
France	La-Grive-Saint-Alban (M+L7), Isère	45.58	5.26	12.1	13.1	Serravallian	Serravallian	Chelotriton	.	paradoxus
Poland	Opole 2	50.6417	17.9583	13	13.8	Serravallian	Serravallian	Chelotriton	.	paradoxus
France	Sansan, Gers	43.9	-0.5	13.5	13.7	Serravallian	Langhian	Chelotriton	.	paradoxus
Germany	Gallenbach 2c	48.4158	11.1	13.5	14.8	Serravallian	Langhian	Chelotriton	.	sp.
Germany	Goldberg near Pflaumloch, Nördlinger Ries (without number)	48.8597	10.4753	13.5	14.8	Serravallian	Langhian	Chelotriton	.	sp.
Germany	Goldberg 10 near Pflaumloch, Nördlinger Ries	48.8597	10.4753	13.5	14.8	Serravallian	Langhian	Chelotriton	.	sp.
Germany	Weißenburg 5	49.0313	10.9729	13.5	16.8	Serravallian	Burdigalian	Chelotriton	.	sp.
Germany	Petersbuch 39	48.9779	11.1909	13.7	14.6	Langhian	Langhian	Chelotriton	.	paradoxus
Spain	Las Planas 4A. LP 4A	41.1	-1.478	13.98	13.98	Langhian	Langhian	Chelotriton	cf.	sp.
Germany	Petersbuch 68	48.9779	11.1909	14.1	14.3	Langhian	Langhian	Chelotriton	.	sp.
Germany	Hambach 6C	50.9	6.45	14.5	14.9	Langhian	Langhian	Chelotriton	.	paradoxus
Germany	Laimering 3	48.3896	11.0885	14.6	14.6	Langhian	Langhian	Chelotriton	.	paradoxus
Spain	Caseton 2B. CS 2B	41.2	-1.5	14.75	14.75	Langhian	Langhian	Chelotriton	aff.	sp.
Germany	Gallenbach 2b	48.4158	11.1	14.8	14.8	Langhian	Langhian	Chelotriton	.	paradoxus
Germany	Rothenstein 1/13	48.967	11.059	14.8	17	Langhian	Burdigalian	Chelotriton	.	paradoxus
Germany	Griesbeckerzell 1a	48.4468	11.0543	14.8	14.8	Langhian	Langhian	Chelotriton	.	sp.
Germany	Dinkelscherben	48.3438	10.5941	15	15	Langhian	Langhian	Chelotriton	.	paradoxus
Germany	Raitenbuch 2	49.0167	11.1278	15	16.8	Langhian	Burdigalian	Chelotriton	.	pliocenicus
Germany	Untereichen-Altenstadt 565m	48.1833	10.1167	15.3	15.3	Langhian	Langhian	Chelotriton	.	sp.
Germany	Oberschöneberg 2J	48.3262	10.5801	15.7	15.9	Langhian	Langhian	Chelotriton	.	paradoxus
Germany	Oberbernbach 1	48.4716	11.1284	15.7	15.7	Langhian	Langhian	Chelotriton	.	sp.
Germany	Anried 2	48.3456	10.56	15.7	15.9	Langhian	Langhian	Chelotriton	.	sp.
Germany	Anried 3	48.3456	10.56	15.7	15.9	Langhian	Langhian	Chelotriton	.	sp.
Germany	Oberschöneberg 2A	48.3262	10.5801	15.7	15.9	Langhian	Langhian	Chelotriton	.	sp.
Germany	Oberschöneberg 2C	48.3262	10.5801	15.7	15.9	Langhian	Langhian	Chelotriton	.	sp.
Germany	Undorf bei Regensburg	49.0272	11.9302	15.8	15.8	Langhian	Langhian	Chelotriton	.	nov. sp.
Germany	Gisseltshausen 1b	48.7109	12.018	15.8	15.8	Langhian	Langhian	Chelotriton	.	sp.
Germany	Unterempfenbach 1d	48.6304	11.7473	16	16	Burdigalian	Burdigalian	Chelotriton	cf.	paradoxus
Germany	Walda 2 (oben)	48.6109	11.0908	16.1	16.1	Burdigalian	Burdigalian	Chelotriton	.	paradoxus
Germany	Sandelzhausen unterer Geröllmergel (C3/D1)	48.6283	11.796	16.27	16.47	Burdigalian	Burdigalian	Chelotriton	.	paradoxus
Germany	Sandelzhausen oberer Geröllmergel (E)	48.6283	11.796	16.27	16.47	Burdigalian	Burdigalian	Chelotriton	.	paradoxus
Germany	Sandelzhausen unterer Geröllmergel (B)	48.6283	11.796	16.27	16.47	Burdigalian	Burdigalian	Chelotriton	.	paradoxus
Germany	Sandelzhausen unterer Geröllmergel (C1)	48.6283	11.796	16.27	16.47	Burdigalian	Burdigalian	Chelotriton	.	paradoxus
Germany	Sandelzhausen	48.6283	11.796	16.27	16.47	Burdigalian	Burdigalian	Chelotriton	.	sp.
Germany	Walda 1 (unten)	48.6109	11.0908	16.3	16.3	Burdigalian	Burdigalian	Chelotriton	.	paradoxus
Austria	Obergänserndorf (OG2), Korneuburg Basin, Lower Austria	48.4167	16.3667	16.35	16.75	Burdigalian	Burdigalian	Chelotriton	.	sp.
Austria	Teiritzberg (T1 = 001/D/C), Korneuburg Basin, Lower Austria	48.3667	16.3333	16.35	16.75	Burdigalian	Burdigalian	Chelotriton	.	sp.
Austria	Teiritzberg (T2/3), Korneuburg Basin, Lower Austria	48.3667	16.3333	16.35	16.75	Burdigalian	Burdigalian	Chelotriton	.	sp.
Austria	Teiritzberg (T2/5 = 001/Z/C/3), Korneuburg Basin, Lower Austria	48.3667	16.3333	16.35	16.75	Burdigalian	Burdigalian	Chelotriton	.	sp.
Germany	Arth 1a	48.5883	12.06	16.4	16.4	Burdigalian	Burdigalian	Chelotriton	.	paradoxus
Germany	Arth 1b	48.5883	12.06	16.4	16.4	Burdigalian	Burdigalian	Chelotriton	.	paradoxus
Germany	Randecker Maar	48.5667	9.5333	16.4	17.25	Burdigalian	Burdigalian	Chelotriton	.	paradoxus
Germany	Randecker Maar	48.5667	9.5333	16.4	17.25	Burdigalian	Burdigalian	Chelotriton	.	sp.
Germany	Hitzhofen 1+2	48.8479	11.3231	16.5	16.5	Burdigalian	Burdigalian	Chelotriton	.	paradoxus
Germany	Hitzhofen 2	48.8479	11.3231	16.5	16.5	Burdigalian	Burdigalian	Chelotriton	.	paradoxus
Germany	Oggenhausen 1	48.6733	10.2397	16.5	16.6	Burdigalian	Burdigalian	Chelotriton	.	paradoxus
Germany	Oggenhausen 2	48.6669	10.2288	16.5	16.6	Burdigalian	Burdigalian	Chelotriton	.	paradoxus
Germany	Schönenberg near Jettingen	48.3719	10.4069	16.5	16.5	Burdigalian	Burdigalian	Chelotriton	.	sp.
Germany	Arth unten	48.5883	12.06	16.5	16.5	Burdigalian	Burdigalian	Chelotriton	.	sp.
Germany	Puttenhausen E	48.6122	11.7773	16.5	16.5	Burdigalian	Burdigalian	Chelotriton	.	sp.
Spain	Rubielos de Mora (Teruel)	40.1833	-0.6667	16.51	17.01	Burdigalian	Burdigalian	Chelotriton	.	sp.
Spain	San Marcos. SAM	41.1	-1.495	16.69	16.69	Burdigalian	Burdigalian	Chelotriton	.	sp.
Germany	Unterhausen. Neuburg	48.7197	11.0993	16.7	16.7	Burdigalian	Burdigalian	Chelotriton	.	paradoxus
Germany	Adelschlag (near EichstÃ¤tt)	48.8403	11.2206	16.7	16.7	Burdigalian	Burdigalian	Chelotriton	.	sp.
Germany	Dieshof b. Pöttmes. unterer Mergel	48.5814	11.1079	16.7	16.7	Burdigalian	Burdigalian	Chelotriton	.	sp.
Germany	Ichenhausen 7, Bavaria	48.3805	10.3188	16.8	16.9	Burdigalian	Burdigalian	Chelotriton	.	sp.
Germany	Puttenhausen classic	48.6122	11.7773	16.9	16.9	Burdigalian	Burdigalian	Chelotriton	.	sp.
Turkey	Casalarkac 1	38.9667	34.35	16.9	16.9	Burdigalian	Burdigalian	Chelotriton	aff.	sp.
Germany	Puttenhausen A	48.6122	11.7773	16.9	16.9	Burdigalian	Burdigalian	Chelotriton	.	sp.
Germany	Petersbuch 36 II	48.9779	11.1909	17	18	Burdigalian	Burdigalian	Chelotriton	.	paradoxus
Germany	Petersbuch 38-Boden	48.9779	11.1909	17	17.5	Burdigalian	Burdigalian	Chelotriton	.	paradoxus
Germany	Petersbuch 4	48.9779	11.1909	17	18	Burdigalian	Burdigalian	Chelotriton	.	sp.
Germany	Petersbuch 5	48.9779	11.1909	17	18	Burdigalian	Burdigalian	Chelotriton	.	sp.
Germany	Erkertshofen 1	48.9797	11.225	17	17.5	Burdigalian	Burdigalian	Chelotriton	.	sp.
Germany	Günzburg 2/4 Umgehung tiefere Bereiche der Sande	48.456	10.2768	17	17	Burdigalian	Burdigalian	Chelotriton	.	sp.
Germany	Günzburg 2/5 Umgehung Sande im Süden Aufschluss	48.456	10.2768	17	17	Burdigalian	Burdigalian	Chelotriton	cf.	sp.
Germany	Petersbuch 36 (Coll. Rummel)	48.9779	11.1909	17	18	Burdigalian	Burdigalian	Chelotriton	.	sp.
Czech Republic	Mokrá-Western Quarry, 2/2003 Reptile Joint	49.2328	16.7514	17	18	Burdigalian	Burdigalian	Chelotriton	.	sp. 1
Czech Republic	Mokrá-Western Quarry, 1/2001 Turtle Joint	49.2328	16.7517	17	18	Burdigalian	Burdigalian	Chelotriton	.	sp. 1
Czech Republic	Mokrá-Western Quarry, 2/2003 Reptile Joint	49.2328	16.7514	17	18	Burdigalian	Burdigalian	Chelotriton	.	sp. 2
Czech Republic	Mokrá-Western Quarry, 1/2001 Turtle Joint	49.2328	16.7517	17	18	Burdigalian	Burdigalian	Chelotriton	.	sp. 2
Germany	Ichenhausen 3, Bavaria	48.3805	10.3188	17.1	17.2	Burdigalian	Burdigalian	Chelotriton	.	sp.
Germany	Oberbirnbach (unteres Kakaobraunes Band)	48.4776	13.087	17.2	17.4	Burdigalian	Burdigalian	Chelotriton	.	sp.
Germany	Offingen 2, Bavaria	48.4739	10.3572	17.25	17.35	Burdigalian	Burdigalian	Chelotriton	.	sp.
France	Béon 1 (Montréal-du-Gers)	43.95	0.2	17.3	18	Burdigalian	Burdigalian	Chelotriton	cf.	sp.
Germany	Petersbuch 28	48.9779	11.1909	17.5	18	Burdigalian	Burdigalian	Chelotriton	.	nov. sp.
Germany	Petersbuch 2	48.9779	11.1909	17.5	18	Burdigalian	Burdigalian	Chelotriton	.	pliocenicus
Germany	Petersbuch 7	48.9779	11.1909	17.5	18	Burdigalian	Burdigalian	Chelotriton	.	sp.
Germany	Petersbuch 8	48.9779	11.1909	17.5	18	Burdigalian	Burdigalian	Chelotriton	.	sp.
Greece	Aliveri (Eboea)	38.5	24.1	17.5	17.5	Burdigalian	Burdigalian	Chelotriton	.	sp.
Greece	Aliveri 1 - 1977 (Eboea)	38.5	24.1	17.5	17.5	Burdigalian	Burdigalian	Chelotriton	.	sp.
Austria	Oberdorf N Voitsberg, Opencast MIne (O3+O4)	47.0667	15.1167	17.6	17.6	Burdigalian	Burdigalian	Chelotriton	.	sp.
Germany	Langenau 1	48.5003	10.1219	17.75	17.8	Burdigalian	Burdigalian	Chelotriton	.	paradoxus
Germany	Stubersheim 3	48.5947	9.9139	18	20	Burdigalian	Burdigalian	Chelotriton	.	nov. sp.
Germany	Wintershof West near EichstÃ¤tt	48.9075	11.1758	18	20	Burdigalian	Burdigalian	Chelotriton	.	nov. sp.
Germany	Schnaitheim 1	48.7	10.1833	18	20	Burdigalian	Burdigalian	Chelotriton	.	nov. sp.
Germany	Wintershof West near EichstÃ¤tt	48.9075	11.1758	18	20	Burdigalian	Burdigalian	Chelotriton	.	paradoxus
Germany	Stubersheim 2	48.5947	9.9139	18	20	Burdigalian	Burdigalian	Chelotriton	.	sp.
Germany	Gögglingen	48.3414	9.9442	18	20	Burdigalian	Burdigalian	Chelotriton	.	sp.
Germany	Bissingen 1 (Wütherich)	48.5697	10.1736	18	20	Burdigalian	Burdigalian	Chelotriton	.	sp.
Germany	Wintershof Ost	48.9075	11.1758	19	20	Burdigalian	Burdigalian	Chelotriton	.	nov. sp.
Germany	Grafenmühle 2	48.9348	10.9412	20	23	Aquitanian	Aquitanian	Chelotriton	.	nov. sp.
Germany	Grafenmühle 21	48.9348	10.9412	20	23	Aquitanian	Aquitanian	Chelotriton	.	nov. sp.
Czech Republic	Merkur North, opencast mine, Ahnikov	50.45	13.4333	20	20	Burdigalian	Burdigalian	Chelotriton	.	sp.
Spain	Ribesalbes (Castellon)	39.95	-0.1667	20.43	23.03	Aquitanian	Aquitanian	Chelotriton	.	ogygius
Spain	Navarette del Rio (Teruel)	40.9333	-1.25	20.43	21	Aquitanian	Aquitanian	Chelotriton	cf.	sp.
France	Laugnac (Lot-et-Garonne)	44.247	0.4502	20.5	21	Aquitanian	Aquitanian	Chelotriton	.	paradoxus
Spain	Cetina de Aragon	41.18	1.58	21	21	Aquitanian	Aquitanian	Chelotriton	aff.	sp.
Germany	Ulm Westtangente	48.4204	9.9343	21.5	22	Aquitanian	Aquitanian	Chelotriton	.	sp.
France	Chavroches P1	46.35	3.6	22	22	Aquitanian	Aquitanian	Chelotriton	.	paradoxus
France	Chavroches P1C2	46.35	3.6	22	22	Aquitanian	Aquitanian	Chelotriton	.	paradoxus
France	Chavroches P1C11	46.32	3.52	22	22	Aquitanian	Aquitanian	Chelotriton	.	paradoxus
France	Chavroches DID P2	46.35	3.6	22	22	Aquitanian	Aquitanian	Chelotriton	.	paradoxus
Germany	Mainz-Weisenau	49.9695	8.3004	22	23	Aquitanian	Aquitanian	Chelotriton	.	paradoxus
Germany	Weißenburg 6	49.0313	10.9729	23	24	Aquitanian	Chattian	Chelotriton	.	paradoxus
Germany	Sieblos (Forschungsbohrung 1998)	50.5	9.9167	23.03	24.8	Chattian	Chattian	Chelotriton	.	sp.
Germany	Orsberg near Erpel, Westerwald	50.5833	7.2333	23.8	25	Chattian	Chattian	Chelotriton	.	ogygius
Germany	Weißenburg 4	49.0313	10.9729	23.8	28.4	Chattian	Chattian	Chelotriton	.	paradoxus
Germany	Rott near Hennef	50.7833	7.2833	23.8	24.5	Chattian	Chattian	Chelotriton	.	paradoxus
Switzerland	Dielsdorf	47.4853	8.45	23.8	33.8	Chattian	Rupelian	Chelotriton	.	sp.
Germany	Oppertshofen 1	48.7088	10.6696	23.8	24.6	Chattian	Chattian	Chelotriton	.	sp.
France	Coderet - sample E1 - 0	46.35	3.2	24	24	Chattian	Chattian	Chelotriton	.	nov. sp.
France	Coderet, Bransat, Allier	46.3	3.2833	24	24	Chattian	Chattian	Chelotriton	.	paradoxus
Germany	Gaimersheim 1	48.8078	11.3697	24	24.6	Chattian	Chattian	Chelotriton	.	paradoxus
France	Coderet - sample F 1 - 175-200	46.35	3.2	24	24	Chattian	Chattian	Chelotriton	.	paradoxus
France	Coderet - sample G 1 - 100	46.35	3.2	24	24	Chattian	Chattian	Chelotriton	.	paradoxus
France	Coderet - sample D1 - 0	46.35	3.2	24	24	Chattian	Chattian	Chelotriton	.	paradoxus
France	Coderet - sample E1 - 0	46.35	3.2	24	24	Chattian	Chattian	Chelotriton	.	paradoxus
France	Coderet - sample F 2 - 0	46.35	3.2	24	24	Chattian	Chattian	Chelotriton	.	paradoxus
France	Coderet - sample Eboulis	46.35	3.2	24	24	Chattian	Chattian	Chelotriton	.	paradoxus
France	Gannat, Allier	46.1	3.2	24	24	Chattian	Chattian	Chelotriton	.	paradoxus
France	Quercy (Phosphorites du Quercy)	44.2	1.5	24	40	Chattian	Bartonian	Chelotriton	.	paradoxus
Germany	Oberleichtersbach	50.35	10.05	24	24	Chattian	Chattian	Chelotriton	aff.	sp.
Germany	Herrlingen 9 near Ulm, Baden Württemberg	48.425	9.9035	24.2	24.6	Chattian	Chattian	Chelotriton	.	paradoxus
Germany	Hochheim-Flörsheim (quarry, Fp.33)	50.4083	8.85	24.2	24.6	Chattian	Chattian	Chelotriton	.	paradoxus
France	Pech-du-Fraysse, Saint-Projet, Tarn-et-Garonne, Phosporites du Quercy	44.75	2.6667	24.6	25.2	Chattian	Chattian	Chelotriton	cf.	sp.
Germany	Enspel near Marienberg in Westerwald, Rheinland-Pfalz	50.62	7.92	24.74	24.84	Chattian	Chattian	Chelotriton	.	paradoxus
Germany	Burgmagerbein 1	48.7439	10.5943	25.5	26.2	Chattian	Chattian	Chelotriton	.	nov. sp.
France	Saint-Privat-des-Vieux, Alès Basin, Gard	44.1446	4.1261	26.2	26.4	Chattian	Chattian	Chelotriton	cf.	sp.
Germany	Geiseltal near Halle, Sachsen-Anhalt	51.3	11.9	40.5	48.5	Lutetian	Lutetian	Chelotriton	.	weigelti
Germany	Messel	49.9383	8.7406	48	49	Lutetian	Lutetian	Chelotriton	.	robustus
Belgium	Hainin, Mons Basin, Province de Hainaut	50.4333	3.75	61.7	62.5	Danian	Danian	Chelotriton	.	sp.

## Sheet: Tylototriton
Table 4. Fossil occurrences of Tylototriton in Europe.
Country	Locality	lat.	long.	min Ma	max Ma	upper stage	lower stage	Genus		species
Germany	Oehningen, oberer Bruch	47.6667	8.9000	12.5	13.2	Serravallian	Serravallian	Tylototriton	.	sp.
Germany	Ronheim 1	48.7991	10.6838	30.3	31.5	Rupelian	Rupelian	Tylototriton	.	nov.sp.
Germany	Bernloch 1	48.3667	9.3333	30.3	31.5	Rupelian	Rupelian	Tylototriton	.	nov.sp.
Germany	Möhren 4	48.9376	10.8736	31.5	33	Rupelian	Rupelian	Tylototriton	.	sp.
Germany	Herrlingen 1 near Ulm, Baden Württemberg	48.4250	9.9035	31.5	33	Rupelian	Rupelian	Tylototriton	.	nov.sp.
Germany	Grafenmühle 10	48.9348	10.9412	31.5	33	Rupelian	Rupelian	Tylototriton	.	nov.sp.
Germany	Möhren 13	48.9376	10.8736	31.5	33	Rupelian	Rupelian	Tylototriton	.	sp.
Germany	Möhren 19	48.9376	10.8736	33	33.8	Rupelian	Rupelian	Tylototriton	.	nov.sp.
Germany	Möhren 7	48.9376	10.8736	33	33.8	Rupelian	Rupelian	Tylototriton	.	nov.sp.
Germany	Möhren 12	48.9376	10.8736	33	33.8	Rupelian	Rupelian	Tylototriton	.	sp.
Germany	Weißenburg 8	49.0313	10.9729	34.9	35.55	Priabonian	Priabonian	Tylototriton	.	nov.sp.
Germany	Weißenburg 3	49.0313	10.9729	34.9	35.55	Priabonian	Priabonian	Tylototriton	.	nov.sp.

## Sheet: Bombina
Table 5. Fossil occurrences of Bombina in Europe.
Country	Locality	lat.	long.	min Ma	max Ma	upper stage	lower stage	Genus		species
Ukraine	Ozyornoye-1 near Ozernoe, east bank of Jalpug Lake, Odessa Region	45.4000	28.6667	0	0.45	Holocene	Middle Pleistocene	Bombina	.	sp.
Poland	Raj Cave near Gmina Chęciny	50.8100	20.4800	0.005	0.127	Holocene	Upper Pleistocene	Bombina	.	sp.
Germany	Pisede near Malchin	53.9167	12.7833	0.005	0.127	Holocene	Upper Pleistocene	Bombina	.	bombina
Serbia	Smolucka Cave, near Novi Pazar	43.0517	20.3681	0.005	0.127	Holocene	Upper Pleistocene	Bombina	.	variegata
Hungary	Kalman Lambrecht Cave, Buekk Mountains region	48.1700	20.5800	0.01	0.127	Upper Pleistocene	Upper Pleistocene	Bombina	.	sp.
Germany	Teufelshöhle, Pottenstein, northeast of Erlangen	49.7722	11.4091	0.01	0.127	Upper Pleistocene	Upper Pleistocene	Bombina	.	sp.
Germany	Steinheim an der Murr, north of Stuttgart	48.9667	9.2833	0.01	0.127	Upper Pleistocene	Upper Pleistocene	Bombina	cf.	variegata
Germany	Michelfeld, Oberpfalz	49.7000	11.5833	0.01	0.127	Upper Pleistocene	Upper Pleistocene	Bombina	.	sp.
Croatia	Velika Pećina Cave	43.6858	16.5539	0.026	0.034	Upper Pleistocene	Upper Pleistocene	Bombina	.	sp.
Russia	Chernyi Yar-Nizhnee Zaimishche, Volgograd	48.0606	46.1162	0.13	0.38	Middle Pleistocene	Middle Pleistocene	Bombina	.	variegata
Ukraine	Nagornoye-1 east shore Kagul Lake, Reni District, Odessa Region	45.4304	28.4489	0.475	0.51	Middle Pleistocene	Middle Pleistocene	Bombina	.	bombina
Russia	Koziy Ovrag	50.9000	39.8000	0.5	0.65	Middle Pleistocene	Middle Pleistocene	Bombina	cf.	variegata
Russia	Vol`naya Vershina-3, Muchkap rayon, Tambov oblast`	51.8200	42.2800	0.5	0.65	Middle Pleistocene	Middle Pleistocene	Bombina	.	bombina
Russia	Vol`naya Vershina-3, Muchkap rayon, Tambov oblast`	51.8200	42.2800	0.5	0.65	Middle Pleistocene	Middle Pleistocene	Bombina	?	variegata
Russia	Krolatnik near Maly Liman, Rossosh District, Voronezh	50.0000	39.0000	0.6	0.6	Middle Pleistocene	Middle Pleistocene	Bombina	.	bombina
Hungary	Villány 5 and 8, Barany	45.8688	18.4536	0.7	1.64	Lower Pleistocene	Lower Pleistocene	Bombina	.	sp.
Hungary	Nagyharsanyhegy 3 and 6, Villany Mountain region	45.8436	18.3922	0.7	1.64	Lower Pleistocene	Lower Pleistocene	Bombina	cf.	sp.
Hungary	Brasso	-	-	0.7	1.8	Lower Pleistocene	Lower Pleistocene	Bombina	cf.	variegata
Slovakia	Včeláre	48.5833	20.8167	0.7	1.8	Lower Pleistocene	Lower Pleistocene	Bombina	cf.	bombina
Poland	Kozi Grzbiet	50.7964	15.3844	0.7	0.7	Middle Pleistocene	Middle Pleistocene	Bombina	.	bombina
Romania	Betfia IX/B, Bihor County	46.9667	22.0333	0.8	1.8	Lower Pleistocene	Lower Pleistocene	Bombina	cf.	bombina
Romania	Betfia IX/C, Bihor County	46.9667	22.0333	0.8	1.8	Lower Pleistocene	Lower Pleistocene	Bombina	cf.	bombina
Hungary	Villány 6, Barany	45.8688	18.4538	1.8	2	Lower Pleistocene	Lower Pleistocene	Bombina	.	sp.
Poland	Rębielice Królewskie 1A	51.0000	18.8667	2.6	3.6	Piacencian	Piacencian	Bombina	.	bombina
Poland	Rębielice Królewskie 2	51.0000	18.8667	2.8	3.6	Piacencian	Piacencian	Bombina	.	bombina
Italy	Arondelli	44.9167	8.0333	2.8	3.6	Piacencian	Piacencian	Bombina	.	sp.
Slovakia	Ivanovce near Trenčín	48.8304	17.9046	3.6	4.4	Zanclean	Zanclean	Bombina	.	sp.
Poland	Węże 1	52.3500	22.1500	3.6	4.2	Zanclean	Zanclean	Bombina	?	bombina
Hungary	Osztramos 1C	48.5250	20.7583	5	5.33	Zanclean	Zanclean	Bombina	.	sp.
Austria	Kohfidisch	47.1667	16.3500	8.55	8.95	Tortonian	Tortonian	Bombina	cf.	bombina
Czech Republic	Suchomasty	49.9000	14.0667	8.8	9.2	Tortonian	Tortonian	Bombina	cf.	variegata
Hungary	Rudabánya, Borsod-Abaúj-Zemplén Province (all)	48.3833	20.6333	9.9	10.3	Tortonian	Tortonian	Bombina	.	sp.
Poland	Opole 2	50.6417	17.9583	13	13.8	Serravallian	Serravallian	Bombina	.	sp.
Germany	Stubersheim 3	48.5947	9.9139	18	20	Burdigalian	Burdigalian	Bombina	.	sp.
Germany	Weißenburg 6	49.0313	10.9729	22	23	Aquitanian	Chattian	?Bombina	.	sp.

## Sheet: Palaeobatrachidae
Table 6. Fossil occurrences of Palaeobatrachidae in Europe.
Country	Locality	lat.	long.	min Ma	max Ma	upper stage	lower stage	Genus		species
Russia	Krolatnik near Maly Liman, Rossosh District, Voronezh	50.0000	39.0000	0.5	0.65	Middle Pleistocene	Middle Pleistocene	Palaeobatrachus	cf.	langhae
Russia	Koziy Ovrag	50.9000	39.8000	0.5	0.65	Middle Pleistocene	Middle Pleistocene	Palaeobatrachus	cf.	langhae
Russia	Vol`naya Vershina-3, Muchkap rayon, Tambov oblast`	51.8200	42.2800	0.5	0.65	Middle Pleistocene	Middle Pleistocene	Palaeobatrachus	cf.	langhae
Russia	Yablonovets, Petrovskiy rayon, Tambovskaya Oblast	52.4656	40.4508	0.5	0.65	Middle Pleistocene	Middle Pleistocene	Palaeobatrachus	cf.	langhae
Germany	Voigtstedt bei Sangerhausen, Thuringia	51.3833	13.3167	0.7	0.7	Middle Pleistocene	Middle Pleistocene	? Palaeobatrachus	cf.	langhae
Russia	Staraya Kalitva 2, Voronezh region	50.1411	39.9892	0.7	0.8	Middle Pleistocene	Middle Pleistocene	Palaeobatrachus	cf.	langhae
Poland	Kozi Grzbiet	50.7964	15.3844	0.7	0.7	Middle Pleistocene	Middle Pleistocene	Palaeobatrachus	cf.	langhae
Poland	Zalesiaki A	51.1000	18.9167	0.7	1.64	Lower Pleistocene	Lower Pleistocene	Palaeobatrachus	cf.	langhae
Russia	Ilyinka 2	52.0000	42.0000	0.7	0.8	Middle Pleistocene	Middle Pleistocene	Palaeobatrachus	cf.	langhae
Romania	Betfia IX/B, Bihor County	46.9667	22.0333	0.8	1.8	Lower Pleistocene	Lower Pleistocene	Palaeobatrachus	.	langhae
Romania	Betfia 2 (Püspökfürdö), Bihor County	46.9667	22.0333	0.8	1.8	Lower Pleistocene	Lower Pleistocene	Palaeobatrachus	.	langhae
Hungary	Villány 6, Barany	45.8688	18.4538	1.8	2	Lower Pleistocene	Lower Pleistocene	Palaeobatrachus	cf.	langhae
Hungary	Kisláng, Fejer	47.0000	18.4000	1.8	2	Gelasian	Gelasian	Palaeobatrachus	cf.	langhae
Bulgaria	Varshets 6 km NNE, Michajlovrad Province	43.2167	23.2833	2	2.5	Gelasian	Gelasian	gen.	.	indet.
Russia	Liventsovka horizon 2, near Rostov-on-Don	47.2400	39.7100	2	2.2	Gelasian	Gelasian	gen.	?	indet.
Netherlands	Tegelen	513333	61333	2.1	2.26	Gelasian	Gelasian	Palaeobatrachus	.	eurydices
Russia	Verkhnii Ol'shan, Voronezh region	50.7625	38.8900	2.5	3.5	Gelasian	Gelasian	Palaeobatrachus	cf.	langhae
Russia	Veselovka, Taman` Peninsula, Krasnodar region	45.1269	36.9050	2.5	2.7	Piacencian	Piacencian	gen.	?	indet.
Poland	Rębielice Królewskie 1A	51.0000	18.8667	2.6	3.6	Piacencian	Piacencian	Palaeobatrachus	cf.	langhae
Slovakia	Hajnáčka 1 to 1.5 km SE, near Rimavská Sobota	48.2100	19.9685	2.8	3.6	Piacencian	Piacencian	Palaeobatrachus	.	sp.
Poland	Rębielice Królewskie 2	51.0000	18.8667	2.8	3.6	Piacencian	Piacencian	Palaeobatrachus	cf.	langhae
Russia	Podgory, Voronezh region	50.1833	39.5397	3	3.8	Gelasian	Zanclean	Palaeobatrachus	cf.	langhae
Russia	Apastovo, Apastov district, Tatarstan	55.2042	48.5044	3	3.8	Piacencian	Piacencian	Palaeobatrachus	cf.	langhae
Poland	Węże 2	52.3500	22.1500	3	3.3	Piacencian	Piacencian	gen.	.	indet.
Poland	Węże 2	52.3500	22.1500	3	3.3	Piacencian	Piacencian	Palaeobatrachus	cf.	langhae
Poland	Węże 2	52.3500	22.1500	3	3.3	Piacencian	Piacencian	Palaeobatrachus	.	sp.
Russia	Liventsovka horizon 5, near Rostov-on-Don	47.2400	39.7100	3.6	3.8	Gelasian	Gelasian	Palaeobatrachus	cf.	langhae
Russia	Korotoyak-Belogor´e, Voronezh region	50.9814	39.1828	3.6	3.8	Gelasian	Gelasian	Palaeobatrachus	cf.	langhae
Russia	Staraya Kalitva, Voronezh region	50.1411	39.9892	3.6	3.8	Piacencian	Piacencian	Palaeobatrachus	cf.	langhae
Russia	Uryv-1, Voronezh region	51.1117	39.1625	3.6	3.8	Piacencian	Piacencian	Palaeobatrachus	cf.	langhae
Slovakia	Ivanovce near Trenčín	48.8304	17.9046	3.6	4.4	Zanclean	Zanclean	Palaeobatrachus	?	langhae
Slovakia	Ivanovce near Trenčín	48.8304	17.9046	3.6	4.4	Zanclean	Zanclean	Palaeobatrachus	.	sp.
Poland	Węże 1	52.3500	22.1500	3.6	4.2	Zanclean	Zanclean	Palaeobatrachus	.	langhae
Hungary	Csarnóta 2, Villany Mountains region	45.8952	18.2140	3.7	4.2	Zanclean	Zanclean	Palaeobatrachus	.	langhae
Hungary	Osztramos 1C	48.5250	20.7583	5	5.33	Zanclean	Zanclean	Palaeobatrachus	cf.	langhae
Italy	Ciabot Cagna	44.7000	8.0300	5.33	5.6	Messinian	Messinian	gen.	?	indet.
Austria	Götzendorf	48.0167	16.5833	9.78	9.94	Tortonian	Tortonian	Palaeobatrachus	cf.	langhae
Austria	Götzendorf	48.0167	16.5833	9.78	9.94	Tortonian	Tortonian	Palaeobatrachus	.	sp.
Hungary	Rudabanya (grey marl 6A)	48.3833	20.6333	9.9	10.3	Tortonian	Tortonian	Palaeobatrachus	.	sp.
Hungary	Rudabanya (black mud 4)	48.3833	20.6333	9.9	10.3	Tortonian	Tortonian	Palaeobatrachus	.	sp.
Hungary	Rudabanya (grey green marl 5C)	48.3833	20.6333	9.9	10.3	Tortonian	Tortonian	Palaeobatrachus	.	sp.
Hungary	Rudabanya (black clay 5B)	48.3833	20.6333	9.9	10.3	Tortonian	Tortonian	Palaeobatrachus	.	sp.
Hungary	Rudabánya, Borsod-Abaúj-Zemplén Province (all)	48.3833	20.6333	9.9	10.3	Tortonian	Tortonian	Palaeobatrachus	.	sp.
Germany	Hammerschmiede 3	47.9258	10.5989	11	11.2	Tortonian	Tortonian	Palaeobatrachus	.	sp.
Ukraine	Gritsev (Khmelnitsk area, Shepetovski district)	49.9750	27.1600	11.04	12.014	Tortonian	Serravallian	Palaeobatrachus	.	sp.
Hungary	Felsőtárkány 3/10	47.9667	20.4167	11.2	11.4	Tortonian	Tortonian	Palaeobatrachus	cf.	hiri
Romania	Subpiatră 2/2, Bihor District	47.0000	22.3000	11.4	13	Tortonian	Tortonian	Palaeobatrachus	.	sp.
Hungary	Felsőtárkány-Felnémet 2/3	47.9566	20.3937	11.6	11.8	Serravallian	Serravallian	Palaeobatrachus	cf.	hiri
Romania	Tauţ, Arad district	46.2833	21.9333	11.85	12.05	Serravallian	Serravallian	Palaeobatrachus	cf.	hiri
Germany	Kleineisenbach	48.3639	11.5988	12.75	13.25	Serravallian	Serravallian	Palaeobatrachus	.	sp.
Poland	Opole 2	50.6417	17.9583	13	13.8	Serravallian	Serravallian	gen.	.	indet.
France	Sansan, Gers	43.9000	-0.5000	13.5	13.7	Serravallian	Langhian	Palaeobatrachus	.	sp.
Hungary	Mátraszőlős 2	47.9667	19.6833	13.5	14	Serravallian	Langhian	Palaeobatrachus	.	hiri
Hungary	Mátraszőlős 1	47.9667	19.6833	13.5	14	Serravallian	Langhian	Palaeobatrachus	.	hiri
Germany	Goldberg near Pflaumloch, Nördlinger Ries (without number)	48.8597	10.4753	13.5	14.8	Serravallian	Langhian	gen.	.	indet.
Hungary	Sámsonháza	47.9800	19.7300	14.5	14.5	Langhian	Langhian	Palaeobatrachus	.	hiri
Hungary	Sámsonháza	47.9800	19.7300	14.5	14.5	Langhian	Langhian	Palaeobatrachus	.	sp.
Germany	Laimering 3	48.3896	11.0885	14.6	14.6	Langhian	Langhian	gen.	.	indet.
France	Issoire, Département Puy-de-Dôme, Auvergne	45.5322	3.2751	15	23	Langhian	Aquitanian	Palaeobatrachus	.	sp.
Germany	Beuern	50.6333	8.8167	15	17	Langhian	Burdigalian	Palaeobatrachus	.	sp.
Germany	Oggenhof near Häder	48.3580	10.7606	15.7	15.7	Langhian	Langhian	Palaeobatrachus	.	sp.
Czech Republic	Hájek 3 km SW Ostrov	50.2828	12.9181	16	23	Burdigalian	Aquitanian	Palaeobatrachus	.	grandipes
Germany	Randecker Maar	48.5667	9.5333	16.4	17.25	Burdigalian	Burdigalian	Palaeobatrachus	.	hauffianus
Germany	Randecker Maar	48.5667	9.5333	16.4	17.25	Burdigalian	Burdigalian	Palaeobatrachus	.	sp.
Germany	Adelschlag (near Eichstätt)	48.8403	11.2206	16.7	16.7	Burdigalian	Burdigalian	gen.	.	indet.
Turkey	Hancili 1	40.3833	33.4167	17.1	17.1	Burdigalian	Burdigalian	gen.	.	indet.
Germany	Petersbuch 2	48.9779	11.1909	17.5	18	Burdigalian	Burdigalian	Albionbatrachus	.	sp. 1
Germany	Petersbuch 2	48.9779	11.1909	17.5	18	Burdigalian	Burdigalian	Albionbatrachus	.	sp. 2
Austria	Oberdorf N Voitsberg, Opencast MIne (O3+O4)	47.0667	15.1167	17.6	17.6	Burdigalian	Burdigalian	Palaeobatrachus	.	sp.
Turkey	Keseköy	41.4000	34.7000	18	20	Burdigalian	Burdigalian	Palaeobatrachus	.	sp.
Czech Republic	Skyrice underground Prokopi Mine	50.4833	13.6500	18	19	Burdigalian	Burdigalian	Palaeobatrachus	.	diluvianus
Germany	Kaltennordheim	50.6000	10.0000	18.5	18.5	Burdigalian	Burdigalian	Palaeobatrachus	cf.	diluvianus
Czech Republic	Merkur North, opencast mine, Ahnikov	50.4500	13.4333	20	20	Burdigalian	Burdigalian	Palaeobatrachus	.	sp.
Czech Republic	Merkur North, opencast mine, Ahnikov	50.4500	13.4333	20	20	Burdigalian	Burdigalian	Pliobatrachus	cf.	sp.
Germany	Haslach North Ulm	48.4000	10.0000	20.4	22	Aquitanian	Aquitanian	Palaeobatrachus	.	sp.
France	Laugnac (Lot-et-Garonne)	44.2470	0.4502	20.5	21	Aquitanian	Aquitanian	Palaeobatrachus	.	robustus
Germany	Wiesbaden-Amöneburg (quarry am Hambusch, Fp.44)	50.0500	8.2600	20.5	22	Aquitanian	Aquitanian	Palaeobatrachus	cf.	sp.
France	Saint-Gérand-le-Puy, Allier	46.2581	3.5120	21	22	Aquitanian	Aquitanian	Palaeobatrachus	.	sp.
France	Poncenat near Montaigu, Vendée	46.3200	3.5200	22	22	Aquitanian	Aquitanian	Palaeobatrachus	.	sp.
Germany	Tomerdingen, Alb-Donau-Kreis, Baden Württemberg	48.4822	9.9092	22	23	Aquitanian	Aquitanian	Palaeobatrachus	.	sp.
Germany	Mainz-Weisenau	49.9695	8.3004	22	23	Aquitanian	Aquitanian	Palaeobatrachus	.	fallax
Czech Republic	Odeř, Hroznetin, 6 km W Ostrov nad Ohri	50.3046	12.8356	22	24	Aquitanian	Chattian	Palaeobatrachus	.	diluvianus
Czech Republic	Odeř, Hroznetin, 6 km W Ostrov nad Ohri	50.3046	12.8356	22	24	Aquitanian	Chattian	Palaeobatrachus	.	grandipes
Czech Republic	Olešnice, Okres Rychnov nad Kněžnou	50.3658	16.3100	22	24	Aquitanian	Chattian	gen.	cf.	indet.
Germany	Burgbrohl Kunkskopf, near Laacher see	50.4435	7.2799	22	24	Aquitanian	Chattian	Palaeobatrachus	cf.	diluvianus
Czech Republic	Koschtialov 11 km SW Litoměřice	50.4610	14.0506	22	24	Aquitanian	Chattian	Palaeobatrachus	.	luedeckei
Czech Republic	Kamenice	50.6000	14.4000	22	24	Aquitanian	Chattian	Palaeobatrachus	.	sp.
Czech Republic	Malečov, Ústí nad Labem	50.6333	14.1167	22	24	Aquitanian	Chattian	gen.	.	indet.
Czech Republic	Verneřice	50.6612	14.3024	22	24	Aquitanian	Chattian	Palaeobatrachus	.	sp.
Germany	Herborn, quarry Trieschberg	50.6783	8.2998	22	24	Aquitanian	Chattian	gen.	.	indet.
Turkey	Harami 3	40.8167	37.8500	22.8	22.8	Aquitanian	Aquitanian	Palaeobatrachus	.	sp.
Turkey	Kargi 2	39.9667	31.7500	22.9	25.3	Aquitanian	Chattian	gen.	.	indet.
Turkey	Harami 1	40.8167	37.8500	22.9	22.9	Aquitanian	Aquitanian	Palaeobatrachus	.	sp.
Germany	Weißenburg 6	49.0313	10.9729	23	24	Aquitanian	Chattian	Pliobatrachus	cf.	sp.
Germany	Hochheim-Flörsheim, Mainz Basin	50.4083	8.8500	23.03	23.2	Chattian	Chattian	gen.	.	indet.
Switzerland	Dielsdorf	47.4853	8.4500	23.8	33.8	Chattian	Rupelian	Palaeobatrachus	.	sp.
Germany	Weißenburg 4	49.0313	10.9729	23.8	28.4	Chattian	Chattian	Palaeobatrachus	.	sp.
Germany	Stösschen	50.5500	7.2400	23.8	25	Chattian	Chattian	Palaeobatrachus	.	diluvianus
Germany	Orsberg near Erpel, Westerwald	50.5833	7.2333	23.8	25	Chattian	Chattian	Palaeobatrachus	.	diluvianus
Germany	Orsberg near Erpel, Westerwald	50.5833	7.2333	23.8	25	Chattian	Chattian	Palaeobatrachus	.	grandipes
Germany	Rott near Hennef	50.7833	7.2833	23.8	24.5	Chattian	Chattian	Palaeobatrachus	.	diluvianus
Germany	Rott near Hennef	50.7833	7.2833	23.8	24.5	Chattian	Chattian	Palaeobatrachus	.	gigas
Italy	Ponte near Laverdá, Vicenza	45.7675	11.5903	24	28	Chattian	Chattian	gen.	.	indet.
France	Coderet, Bransat, Allier	46.3000	3.2833	24	24	Chattian	Chattian	gen.	.	indet.
Czech Republic	Zálezly	49.6500	13.0000	24	28	Chattian	Chattian	Palaeobatrachus	.	sp.
Germany	Oberleichtersbach	50.3500	10.0500	24	24	Chattian	Chattian	Palaeobatrachus	aff.	laubei
Germany	Oberleichtersbach	50.3500	10.0500	24	24	Chattian	Chattian	Palaeobatrachus	aff.	robustus
Germany	Oberleichtersbach	50.3500	10.0500	24	24	Chattian	Chattian	Albionbatrachus	aff.	wightensis
Czech Republic	Suletize (=Sulloditz)	50.6333	14.1667	24	26	Chattian	Chattian	Palaeobatrachus	.	grandipes
Czech Republic	Suletize (=Sulloditz)	50.6333	14.1667	24	26	Chattian	Chattian	Palaeobatrachus	.	laubei
Czech Republic	Bechlejovice near Děčín, Bohemia	50.7500	14.2333	24	26	Chattian	Chattian	Palaeobatrachus	.	diluvianus
Czech Republic	Bechlejovice near Děčín, Bohemia	50.7500	14.2333	24	26	Chattian	Chattian	Palaeobatrachus	.	grandipes
Czech Republic	Bechlejovice near Děčín, Bohemia	50.7500	14.2333	24	26	Chattian	Chattian	Palaeobatrachus	.	luedeckei
Czech Republic	Bechlejovice near Děčín, Bohemia	50.7500	14.2333	24	26	Chattian	Chattian	Palaeobatrachus	.	novotnyi
Czech Republic	Bechlejovice near Děčín, Bohemia	50.7500	14.2333	24	26	Chattian	Chattian	Palaeobatrachus	.	rostae
Czech Republic	Bechlejovice near Děčín, Bohemia	50.7500	14.2333	24	26	Chattian	Chattian	Palaeobatrachus	.	sp.
Germany	Herrlingen 9 near Ulm, Baden Württemberg	48.4250	9.9035	24.2	24.6	Chattian	Chattian	Palaeobatrachus	.	sp.
Germany	Enspel near Marienberg in Westerwald, Rheinland-Pfalz	50.6200	7.9200	24.74	24.84	Chattian	Chattian	Palaeobatrachus	cf.	grandipes
Germany	Enspel near Marienberg in Westerwald, Rheinland-Pfalz	50.6200	7.9200	24.74	24.84	Chattian	Chattian	Palaeobatrachus	.	sp.
Germany	Burgmagerbein 1	48.7439	10.5943	25.5	26.2	Chattian	Chattian	Palaeobatrachus	.	sp.
Romania	Suceag 1, eastern bank Cipcheş Creek, East of Mera	46.7987	23.4790	29	31	Rupelian	Rupelian	Albionbatrachus	.	oligocenicus
Czech Republic	Varnsdorf near Rumburk	50.9167	14.6167	30	31.4	Rupelian	Rupelian	Palaeobatrachus	.	diluvianus
Czech Republic	Varnsdorf near Rumburk	50.9167	14.6167	30	31.4	Rupelian	Rupelian	Palaeobatrachus	.	grandipes
Germany	Seifhennersdorf	50.9333	14.6167	30	31.4	Rupelian	Rupelian	Palaeobatrachus	.	diluvianus
Germany	Seifhennersdorf	50.9333	14.6167	30	31.4	Rupelian	Rupelian	Palaeobatrachus	.	grandipes
Germany	Zittau - ?Seifhennersdorf bei Zittau	50.9333	14.6167	30	31.4	Rupelian	Rupelian	Palaeobatrachus	.	luedeckei
Switzerland	Soulce	47.3667	7.3333	30.3	31.5	Rupelian	Rupelian	Palaeobatrachus	cf.	diluvianus
Czech Republic	Kundratice near Litomerice (Jesuit Valley)	50.5833	14.1000	31.4	33	Rupelian	Rupelian	Palaeobatrachus	.	sp.
Germany	Grafenmühle 10	48.9348	10.9412	31.5	33	Rupelian	Rupelian	Palaeobatrachus	.	sp.
Germany	Möhren 13	48.9376	10.8736	31.5	33	Rupelian	Rupelian	Palaeobatrachus	.	sp.
Czech Republic	Markvartice (Markersdorf)	50.7667	14.3500	32	33	Rupelian	Rupelian	Palaeobatrachus	.	diluvianus
Czech Republic	Markvartice (Markersdorf)	50.7667	14.3500	32	33	Rupelian	Rupelian	Palaeobatrachus	.	luedeckei
Czech Republic	Markvartice (Markersdorf)	50.7667	14.3500	32	33	Rupelian	Rupelian	Palaeobatrachus	.	sp.
Belgium	Boutersem, km 29.650 along motorway E40, Brabant	50.8272	4.8073	32.6	33.9	Rupelian	Rupelian	Palaeobatrachus	.	grandipes
Italy	Monteviale	45.5667	11.4667	32.7	33.8	Rupelian	Rupelian	gen.	.	indet.
Czech Republic	Detan	50.2000	13.3167	33	33.9	Rupelian	Rupelian	gen.	.	indet.
Germany	Sieblos	50.5000	9.9167	33	34	Rupelian	Rupelian	Palaeobatrachus	.	grandipes
Belgium	Hoeleden, Brabant	50.8592	4.6080	33	34	Rupelian	Rupelian	Palaeobatrachus	.	grandipes
Belgium	Hoogbutsel, Brabant	50.8595	4.4710	33	33.9	Rupelian	Rupelian	Palaeobatrachus	.	grandipes
England	Hordle Cliff near Milford on Sea (Hordwell, Hampshire)	50.7500	-1.6000	36.6	37	Priabonian	Priabonian	gen.	.	indet.
France	Grisolles, Est du Basin de Paris, Aisne	49.1500	3.3500	37.2	38.2	Bartonian	Bartonian	Palaeobatrachus	?	sp.
England	Headon Hill 2 near Alum Bay, Isle of Wight	50.6000	-1.7500	37.2	38	Bartonian	Bartonian	gen.	.	indet.
England	Headon Hill 2 near Alum Bay, Isle of Wight	50.6000	-1.7500	37.2	38	Bartonian	Bartonian	Albionbatrachus	.	wightensis
Czech Republic	Kučlín - Trupelník Hill (Trippelberg at Kutschlin)	50.5333	13.8000	37.4	39.2	Bartonian	Bartonian	gen.	.	indet.
Germany	Geiseltal near Halle, Sachsen-Anhalt	51.3000	11.9000	40.5	48.5	Lutetian	Lutetian	Palaeobatrachus	.	grandipes
Germany	Geiseltal near Halle, Sachsen-Anhalt	51.3000	11.9000	40.5	48.5	Lutetian	Lutetian	gen.	.	indet.
Germany	Geiseltal near Halle, Sachsen-Anhalt	51.3000	11.9000	40.5	48.5	Lutetian	Lutetian	Palaeobatrachus	.	sp.
Germany	Messel	49.9383	8.7406	48	49	Lutetian	Lutetian	Lutetiobatrachus	.	gracilis
Germany	Messel	49.9383	8.7406	48	49	Lutetian	Lutetian	Messelobatrachus	.	tobieni
France	Condé-en-Brie, Aisne	49.0000	3.5500	51	55	Ypresian	Ypresian	gen.	.	indet.
France	Prémontré Abbey, Couche 2, près d'Anizy-Le-Château, Soissons, Aisne	49.5490	3.4047	51	52.6	Ypresian	Ypresian	gen.	.	indet.
Belgium	Dormaal (Orsmael north of Landen in the Hesbaye)	50.8094	5.1013	55	56	Ypresian	Thanetian	gen.	.	indet.
France	Cernay, Lemoine Quarry, Mont de Berru near Reims	49.2667	4.1000	56	57.2	Thanetian	Thanetian	Palaeobatrachus	.	sp.
Belgium	Hainin, Mons Basin, Province de Hainaut	50.4333	3.7500	61.7	62.5	Danian	Danian	gen.	?	indet.
Spain	Blasi 2 W of Arén, northeastern Huesca	42.2594	0.7200	67.5	67.5	Upper Maastrichtian	Upper Maastrichtian	gen.	.	indet.
Canada	Red Deer River Valley, south-central Alberta	52.0000	-113.0000	69.4	70.6	Lower Maastrichtian	Lower Maastrichtian	Palaeobatrachus	?	occidentalis
Spain	Laño, Treviño County in Alava province	42.6667	-2.6167	70	76	Upper Campanian	Upper Campanian	gen.	.	indet.
France	Villeveyrac Olivet Quarry, Hérault	43.5000	3.6000	80.6	83.5	Lower Campanian	Lower Campanian	gen.	.	indet.

## Sheet: Pelobatidae
Table 7. Fossil occurrences of Pelobatidae in Europe.
Country	Locality	lat.	long.	min Ma	max Ma	upper stage	lower stage	Genus		species
Ukraine	Ozyornoye-1 near Ozernoe, east bank of Jalpug Lake, Odessa Region	45.4000	28.6667	0	0.45	Holocene	Middle Pleistocene	Pelobates	.	fuscus
Germany	Magdeburg	52.1667	11.6667	0.005	0.127	Holocene	Upper Pleistocene	Pelobates	cf.	fuscus
Germany	Pisede near Malchin	53.9167	12.7833	0.005	0.127	Holocene	Upper Pleistocene	Pelobates	.	fuscus
Poland	Raj Cave near Gmina Chęciny	50.8100	20.4800	0.005	0.127	Holocene	Upper Pleistocene	Pelobates	.	fuscus
Hungary	Tekeresvölgy near Veszprém	47.1100	17.8600	0.005	0.127	Holocene	Upper Pleistocene	Pelobates	.	fuscus
Serbia	Smolucka Cave, near Novi Pazar	43.0517	20.3681	0.005	0.127	Holocene	Upper Pleistocene	Pelobates	.	fuscus
Spain	Arbreda Cave near Serinyá, Girona, Catalunya District	42.1700	2.7400	0.01	0.127	Upper Pleistocene	Upper Pleistocene	Pelobates	.	cultripes
Spain	Jarama 6, Valdesotos, Guadalajara Province	40.9500	-3.3167	0.01	0.127	Upper Pleistocene	Upper Pleistocene	Pelobates	.	cultripes
Spain	La Ventana cave UE 3, 4 (epipalaeolithic), Torrelaguna, Madrid	40.8333	-3.5333	0.01	0.028	Upper Pleistocene	Upper Pleistocene	Pelobates	.	cultripes
Spain	Cueva del Boquete de Zafarraya, Sierra de Alhama, Málaga	36.9667	-4.1333	0.01	0.127	Upper Pleistocene	Upper Pleistocene	Pelobates	.	cultripes
Portugal	Guia, Albufeira	37.1362	-8.3009	0.01	0.015	Upper Pleistocene	Upper Pleistocene	Pelobates	.	cultripes
France	Roche-Cotard III, Langeais, Indre-et-Loire	47.3234	0.4705	0.01	0.127	Upper Pleistocene	Upper Pleistocene	Pelobates	.	fuscus
Russia	Ancelovich, Voronezh	51.6000	39.2000	0.01	0.12	Holocene	Upper Pleistocene	Pelobates	.	fuscus
France	Combe Grenal, east of Domme, Dordogne	44.8012	1.2170	0.01	0.127	Upper Pleistocene	Upper Pleistocene	Pelobates	.	fuscus
Luxembourg	Oetrange	49.5963	6.2600	0.01	1.64	Upper Pleistocene	Lower Pleistocene	Pelobates	.	fuscus
Germany	Burgtonna, northwest of Erfurt, Thuringia	51.0667	10.7333	0.01	0.127	Upper Pleistocene	Upper Pleistocene	Pelobates	.	fuscus
Germany	Ehringsdorf Site Complex, Upper Pleistocene Units	50.9667	11.3500	0.01	0.127	Upper Pleistocene	Upper Pleistocene	Pelobates	.	fuscus
Germany	Biedensteg Clay Pit Bad Wildungen	51.1191	9.1436	0.01	0.127	Upper Pleistocene	Upper Pleistocene	Pelobates	.	fuscus
Germany	Michelfeld, Oberpfalz	49.7000	11.5833	0.01	0.127	Upper Pleistocene	Upper Pleistocene	Pelobates	.	fuscus
Germany	Steinheim an der Murr, north of Stuttgart	48.9667	9.2833	0.01	0.127	Upper Pleistocene	Upper Pleistocene	Pelobates	.	fuscus
Germany	Stuttgart Villa Seckendorf	48.7667	9.1833	0.01	0.127	Upper Pleistocene	Upper Pleistocene	Pelobates	cf.	fuscus
Germany	Thiede near Wolfenbüttel	52.1844	10.4402	0.01	1.64	Upper Pleistocene	Lower Pleistocene	Pelobates	.	fuscus
Germany	Westeregeln	51.9667	11.4000	0.01	1.64	Upper Pleistocene	Lower Pleistocene	Pelobates	.	fuscus
Austria	Merkenstein Cave	48.5667	15.1000	0.01	1.64	Upper Pleistocene	Lower Pleistocene	Pelobates	.	fuscus
Hungary	Erd	47.3667	18.9333	0.01	0.127	Upper Pleistocene	Upper Pleistocene	Pelobates	.	fuscus
Germany	Burgtonna, Deckschichten	51.0667	10.7333	0.01	0.127	Upper Pleistocene	Upper Pleistocene	Pelobates	.	fuscus
France	Hortus Cave, Valflaunès, Herault	43.7998	3.8746	0.01	0.127	Upper Pleistocene	Upper Pleistocene	Pelobates	.	sp.
Hungary	Tarkoe, Buekk Mountains region	48.0600	20.4600	0.01	0.7	Upper Pleistocene	Middle Pleistocene	Pelobates	.	sp.
Hungary	Kalman Lambrecht Cave, Buekk Mountains region	48.1700	20.5800	0.01	0.127	Upper Pleistocene	Upper Pleistocene	Pelobates	.	sp.
Croatia	Šandalja near Pula	44.8683	13.8480	0.01	0.127	Upper Pleistocene	Upper Pleistocene	Pelobates	.	sp.
Greece	Arnissa	40.8000	21.8333	0.01	1.64	Upper Pleistocene	Lower Pleistocene	Pelobates	.	sp.
Spain	Cova del Gegant, Massif of Garraf, Sitges, Barcelona	41.2333	1.7333	0.011	0.126	Upper Pleistocene	Upper Pleistocene	Pelobates	.	cultripes
Spain	Cova dels Musclos, Massif of Garraf, Sitges, Barcelona	41.2333	1.7333	0.011	0.126	Upper Pleistocene	Upper Pleistocene	Pelobates	.	cultripes
Spain	Cova del Gegant, Massif of Garraf, Sitges, Barcelona	41.2333	1.7333	0.011	0.126	Upper Pleistocene	Upper Pleistocene	Pelobates	.	sp.
Russia	Krasnyi Bor, Tartastan	55.8000	53.2000	0.012	0.12	Upper Pleistocene	Upper Pleistocene	Pelobates	.	fuscus
Russia	Rudnyi near Novyy Oskol, Belgorod	50.8000	37.9000	0.012	0.12	Upper Pleistocene	Upper Pleistocene	Pelobates	.	fuscus
Russia	Posudichi, Bryansk	52.6231	33.2525	0.012	0.12	Upper Pleistocene	Upper Pleistocene	Pelobates	.	fuscus
Greece	Pili B, Island of Kos	38.8933	27.2889	0.012	0.126	Upper Pleistocene	Upper Pleistocene	Pelobates	cf.	syriacus
England	Gorham´s Cave IIIa, Gibraltar Peninsula	36.1203	-5.3419	0.013	0.015	Upper Pleistocene	Upper Pleistocene	Pelobates	.	cultripes
England	Gorham´s Cave IIIb, Gibraltar Peninsula	36.1203	-5.3419	0.017	0.023	Upper Pleistocene	Upper Pleistocene	Pelobates	.	cultripes
Spain	Higueral de Valleja Cave	36.7500	-5.8100	0.021	0.057	Upper Pleistocene	Upper Pleistocene	Pelobates	.	sp.
Croatia	Velika Pećina Cave	43.6858	16.5539	0.026	0.034	Upper Pleistocene	Upper Pleistocene	Pelobates	.	sp.
England	Gorham´s Cave IV, Gibraltar Peninsula	36.1203	-5.3419	0.027	0.039	Upper Pleistocene	Upper Pleistocene	Pelobates	.	cultripes
Portugal	Gruta da Figueira Brava, Arrábida	38.5680	-9.1480	0.03	0.03	Upper Pleistocene	Upper Pleistocene	Pelobates	.	cultripes
Spain	Preresa, Perales del Rio, Getafe, 18 km SE Madrid	40.3048	-3.5734	0.079	0.089	Upper Pleistocene	Upper Pleistocene	Pelobates	.	cultripes
Spain	Hat, Jarama valley, San Martin de la Vega, 18 km SE Madrid	40.2616	-3.5347	0.079	0.089	Upper Pleistocene	Upper Pleistocene	Pelobates	.	cultripes
France	Artenac, Charente	45.8500	0.3333	0.08	0.127	Upper Pleistocene	Upper Pleistocene	Pelobates	cf.	fuscus
Spain	Cueva del Camino Secteur Nord, Pinilla del Valle, Madrid	40.9254	-3.8063	0.084	0.1	Upper Pleistocene	Upper Pleistocene	Pelobates	.	cultripes
France	Bois Roche Cave 1a, near Cognac, Charente	45.7000	-0.3333	0.085	0.075	Upper Pleistocene	Upper Pleistocene	Pelobates	.	fuscus
France	Bois Roche Cave 1am, near Cognac, Charente	45.7000	-0.3333	0.085	0.075	Upper Pleistocene	Upper Pleistocene	Pelobates	.	fuscus
France	Bois Roche Cave 1b, near Cognac, Charente	45.7000	-0.3333	0.085	0.075	Upper Pleistocene	Upper Pleistocene	Pelobates	.	fuscus
France	Bois Roche Cave 1c, near Cognac, Charente	45.7000	-0.3333	0.085	0.075	Upper Pleistocene	Upper Pleistocene	Pelobates	.	fuscus
France	Bois Roche Cave 2, near Cognac, Charente	45.7000	-0.3333	0.085	0.075	Upper Pleistocene	Upper Pleistocene	Pelobates	.	fuscus
England	Vanguard Cave, Gibraltar Peninsula	36.1203	-5.3419	0.118	0.122	Upper Pleistocene	Upper Pleistocene	Pelobates	.	cultripes
England	Vanguard Cave, Gibraltar Peninsula	36.1203	-5.3419	0.118	0.122	Upper Pleistocene	Upper Pleistocene	Pelobates	.	sp.
Spain	Bagur-1 (B-1), Begur, Girone	41.9500	3.2167	0.126	0.781	Middle Pleistocene	Middle Pleistocene	Pelobates	cf.	cultripes
Spain	Ambrona, Soria Province	41.1667	-2.5000	0.127	0.7	Middle Pleistocene	Middle Pleistocene	Pelobates	.	cultripes
Spain	Arriaga, Madrid Province	40.3300	-3.5200	0.127	0.7	Middle Pleistocene	Middle Pleistocene	Pelobates	.	cultripes
England	Boxgrove, West Sussex	50.8593	-0.7127	0.127	0.7	Middle Pleistocene	Middle Pleistocene	Pelobates	cf.	fuscus
Austria	Hundsheim	48.1167	16.9333	0.127	1.64	Upper Pleistocene	Lower Pleistocene	Pelobates	.	fuscus
Hungary	Burgberg-Hilton, Budapest	47.5000	19.0833	0.127	0.7	Middle Pleistocene	Middle Pleistocene	Pelobates	.	fuscus
Germany	Weimar-Ehringsdorf, Pariser Horizont	50.9667	11.3500	0.127	0.7	Middle Pleistocene	Middle Pleistocene	Pelobates	.	fuscus
France	Abimes de la Fage, Correze	45.3667	1.8833	0.127	0.7	Middle Pleistocene	Middle Pleistocene	Pelobates	.	sp.
France	Montousse 3, Hautes Pyrenees	43.0667	0.4167	0.127	0.7	Middle Pleistocene	Middle Pleistocene	Pelobates	.	sp.
Spain	Atapuerca, Burgos Province	42.3667	-3.5000	0.127	0.7	Middle Pleistocene	Middle Pleistocene	Pelobates	.	sp.
Germany	Bilzingsleben, north of Erfurt, Thuringia	51.2833	10.0667	0.127	0.7	Middle Pleistocene	Middle Pleistocene	Pelobates	.	sp.
Greece	Chios Island	38.3678	26.1358	0.127	0.7	Middle Pleistocene	Middle Pleistocene	Pelobates	.	sp.
Greece	Tourkobounia 2	37.9900	23.4900	0.127	0.7	Middle Pleistocene	Middle Pleistocene	Pelobates	cf.	syriacus
Greece	Tourkobounia 5	37.9900	23.4900	0.127	0.7	Middle Pleistocene	Middle Pleistocene	Pelobates	cf.	syriacus
Russia	Chernyi Yar-Nizhnee Zaimishche, Volgograd	48.0606	46.1162	0.13	0.38	Middle Pleistocene	Middle Pleistocene	Pelobates	.	fuscus
Spain	Sima del Elefante TE18+TE19, Sierra de Atapuerca, Burgos	42.3300	-3.5100	0.25	0.35	Middle Pleistocene	Middle Pleistocene	Pelobates	.	cultripes
Spain	Áridos 1, left bank Jarama river, Arganda, Madrid Procince	40.3000	-3.4333	0.374	0.424	Middle Pleistocene	Middle Pleistocene	Pelobates	.	cultripes
Spain	Gran Dolina (TD=Trinchera Dolina), Atapuerca, Burgos	42.3400	-3.4400	0.4	0.9	Middle Pleistocene	Lower Pleistocene	Pelobates	.	cultripes
Spain	Gran Dolina TD 10, Atapuerca, Burgos	42.3400	-3.4400	0.4	0.4	Middle Pleistocene	Middle Pleistocene	Pelobates	.	cultripes
Ukraine	Nagornoye-1 east shore Kagul Lake, Reni District, Odessa Region	45.4304	28.4489	0.475	0.51	Middle Pleistocene	Middle Pleistocene	Pelobates	.	fuscus
Russia	Kuznetsovka left board of Podgornyi Buerak, Uvarovo rayon, Tambov oblast`	51.9600	42.1900	0.475	0.51	Middle Pleistocene	Middle Pleistocene	Pelobates	.	fuscus
Russia	Kuznetsovka left board of Podgornyi Buerak, Uvarovo rayon, Tambov oblast`	51.9600	42.1900	0.475	0.51	Middle Pleistocene	Middle Pleistocene	gen.	.	indet.
Russia	Kuznetsovka left board of Podgornyi Buerak, Uvarovo rayon, Tambov oblast`	51.9600	42.1900	0.475	0.51	Middle Pleistocene	Middle Pleistocene	Pelobates	.	sp.
Russia	Vol`naya Vershina-3, Muchkap rayon, Tambov oblast`	51.8200	42.2800	0.5	0.65	Middle Pleistocene	Middle Pleistocene	Pelobates	.	fuscus
Russia	Koziy Ovrag	50.9000	39.8000	0.5	0.65	Middle Pleistocene	Middle Pleistocene	Pelobates	.	fuscus
Russia	Vol`naya Vershina-3, Muchkap rayon, Tambov oblast`	51.8200	42.2800	0.5	0.65	Middle Pleistocene	Middle Pleistocene	gen.	.	indet.
Russia	Vol`naya Vershina-3, Muchkap rayon, Tambov oblast`	51.8200	42.2800	0.5	0.65	Middle Pleistocene	Middle Pleistocene	Pelobates	.	sp.
Russia	Koziy Ovrag	50.9000	39.8000	0.5	0.65	Middle Pleistocene	Middle Pleistocene	Pelobates	.	sp.
Russia	Zmeevka-1 sand quarry left bank of Gryaznaya Potudan` river, Staryy Oskol rayon, Belgorod oblast`	51.3000	37.9000	0.52	0.53	Middle Pleistocene	Middle Pleistocene	Pelobates	.	fuscus
Spain	Gran Dolina TD 8, Atapuerca, Burgos	42.3400	-3.4400	0.6	0.7	Middle Pleistocene	Middle Pleistocene	Pelobates	.	cultripes
Russia	Krolatnik near Maly Liman, Rossosh District, Voronezh	50.0000	39.0000	0.6	0.6	Middle Pleistocene	Middle Pleistocene	Pelobates	.	sp.
France	Mas Rambault near Montpellier	43.5000	3.6000	0.7	1.64	Lower Pleistocene	Lower Pleistocene	Pelobates	cf.	cultripes
Poland	Kozi Grzbiet	50.7964	15.3844	0.7	0.7	Middle Pleistocene	Middle Pleistocene	Pelobates	.	fuscus
Poland	Zalesiaki A	51.1000	18.9167	0.7	1.64	Lower Pleistocene	Lower Pleistocene	Pelobates	.	fuscus
Czech Republic	Stránská Skála Hill near Brno	49.2000	16.6333	0.7	1.64	Lower Pleistocene	Lower Pleistocene	Pelobates	.	fuscus
Hungary	Nagyharsanyhegy 3 and 6, Villany Mountain region	45.8436	18.3922	0.7	1.64	Lower Pleistocene	Lower Pleistocene	Pelobates	.	fuscus
Hungary	Villány 5 and 8, Barany	45.8688	18.4536	0.7	1.64	Lower Pleistocene	Lower Pleistocene	Pelobates	cf.	fuscus
Russia	Ilyinka 2	52.0000	42.0000	0.7	0.8	Middle Pleistocene	Middle Pleistocene	gen.	.	indet.
France	Chagny, near Beaune, Cote-D'Or	46.9167	4.7500	0.7	1.64	Lower Pleistocene	Lower Pleistocene	Pelobates	.	sp.
Russia	Ilyinka 2	52.0000	42.0000	0.7	0.7	Middle Pleistocene	Middle Pleistocene	Pelobates	.	sp.
Slovakia	Včeláre	48.5833	20.8167	0.7	1.8	Lower Pleistocene	Lower Pleistocene	Pelobates	cf.	syriacus
Austria	Bad Deutsch-Altenburg 2C1	48.1333	16.9000	0.78	1.8	Lower Pleistocene	Lower Pleistocene	Pelobates	.	fuscus
Austria	Bad Deutsch-Altenburg 4B	48.1333	16.9000	0.78	1.8	Lower Pleistocene	Lower Pleistocene	Pelobates	.	fuscus
Austria	Bad Deutsch-Altenburg 2C1	48.1333	16.9000	0.78	1.8	Lower Pleistocene	Lower Pleistocene	Pelobates	.	sp.
Spain	Bagur-2 (B-2), Begur, Girone	41.9500	3.2167	0.781	1.806	Lower Pleistocene	Lower Pleistocene	Pelobates	cf.	cultripes
Romania	Betfia IX/C, Bihor County	46.9667	22.0333	0.8	1.8	Lower Pleistocene	Lower Pleistocene	Pelobates	.	fuscus
Romania	Betfia IX/B, Bihor County	46.9667	22.0333	0.8	1.8	Lower Pleistocene	Lower Pleistocene	Pelobates	.	fuscus
Spain	Gran Dolina TD 6-3, Atapuerca, Burgos	42.3400	-3.4400	0.85	0.9	Lower Pleistocene	Lower Pleistocene	Pelobates	.	cultripes
Spain	Gran Dolina TD 6-1+TD 6-2, Atapuerca, Burgos	42.3400	-3.4400	0.85	0.85	Lower Pleistocene	Lower Pleistocene	Pelobates	.	cultripes
Spain	Sima del Elefante TE9, Sierra de Atapuerca, Burgos	42.3300	-3.5100	1.06	1.38	Lower Pleistocene	Lower Pleistocene	Pelobates	.	cultripes
Spain	Sima del Elefante TE11, Sierra de Atapuerca, Burgos	42.3300	-3.5100	1.06	1.38	Lower Pleistocene	Lower Pleistocene	Pelobates	.	cultripes
Spain	Sima del Elefante TE12, Sierra de Atapuerca, Burgos	42.3300	-3.5100	1.06	1.38	Lower Pleistocene	Lower Pleistocene	Pelobates	.	cultripes
Spain	Sima del Elefante TE10, Sierra de Atapuerca, Burgos	42.3300	-3.5100	1.06	1.38	Lower Pleistocene	Lower Pleistocene	Pelobates	.	cultripes
Spain	Casablanca 3 (ACB-3), Almenara, Castellón	39.7500	-0.2167	1.1	1.1	Lower Pleistocene	Lower Pleistocene	Pelobates	.	cultripes
Spain	Fuente Nueva-3 (FN-3), Dépression de Guadix-Baza, Grenade	37.7167	-2.4000	1.2	1.2	Lower Pleistocene	Lower Pleistocene	Pelobates	.	cultripes
Spain	Can Altisench (CA), Castelldefels, Massif de Garraf, Barcelone	41.2900	1.9400	1.2	1.2	Lower Pleistocene	Lower Pleistocene	Pelobates	cf.	cultripes
Spain	Barranco León 5 (BL-5=Capa D), Dépression de Guadix-Baza, Grenade	37.5000	-3.0000	1.3	1.3	Lower Pleistocene	Lower Pleistocene	Pelobates	.	cultripes
Italy	Pirro Nord (Cava dell´Erba, Cava Pirro), Apricena, Apulia	41.4500	15.5667	1.3	1.7	Lower Pleistocene	Lower Pleistocene	Pelobates	.	sp.
Hungary	Beremend 16/17	45.7899	18.4372	1.5	1.8	Lower Pleistocene	Lower Pleistocene	Pelobates	.	fuscus
Morocco	Jebel Irhoud Ocre quarry	31.8784	-8.8641	1.6	1.7	Lower Pleistocene	Lower Pleistocene	Pelobates	cf.	sp.
Russia	Korotoyak-Belogor´e, Voronezh region	50.9814	39.1828	1.8	2.6	Gelasian	Gelasian	Pelobates	.	fuscus
Hungary	Villány 6, Barany	45.8688	18.4538	1.8	2	Lower Pleistocene	Lower Pleistocene	Pelobates	cf.	fuscus
France	Montoussé 5, Hautes Pyrenees	43.0667	0.4167	1.9	2	Gelasian	Gelasian	Pelobates	.	sp.
Russia	Liventsovka horizon 2, near Rostov-on-Don	47.2400	39.7100	2	2.2	Gelasian	Gelasian	gen.	.	indet.
Bulgaria	Varshets 6 km NNE, Michajlovrad Province	43.2167	23.2833	2	2.5	Gelasian	Gelasian	Eopelobates	.	sp.
Ukraine	Kotlovina, middle level	45.5000	28.5667	2	2.2	Gelasian	Gelasian	Pelobates	cf.	syriacus
Russia	Verkhnii Ol'shan, Voronezh region	50.7625	38.8900	2.5	3.5	Gelasian	Gelasian	Pelobates	.	sp.
Ukraine	Gorishnaya Vygnanka	50.4612	25.0478	2.6	3.2	Piacencian	Piacencian	Eopelobates	cf.	bayeri
Ukraine	Gorishnaya Vygnanka	50.4612	25.0478	2.6	3.2	Piacencian	Piacencian	Pelobates	.	fuscus
Poland	Rębielice Królewskie 1A	51.0000	18.8667	2.6	3.6	Piacencian	Piacencian	Pelobates	.	fuscus
Ukraine	Kotlovina, western bank of Yalpug Lake, Oddessa region	45.5000	28.5667	2.6	3.6	Piacencian	Piacencian	Pelobates	.	fuscus
Ukraine	Kotlovina, western bank of Yalpug Lake, Oddessa region	45.5000	28.5667	2.6	3.6	Piacencian	Piacencian	gen.	.	indet.
Poland	Rębielice Królewskie 1A	51.0000	18.8667	2.6	3.6	Piacencian	Piacencian	Eopelobates	cf.	sp.
Ukraine	Kotlovina, western bank of Yalpug Lake, Oddessa region	45.5000	28.5667	2.6	3.6	Piacencian	Piacencian	Pelobates	.	sp.
Poland	Rębielice Królewskie 1A	51.0000	18.8667	2.6	3.6	Piacencian	Piacencian	Pelobates	cf.	syriacus
Ukraine	Kotlovina, western bank of Yalpug Lake, Oddessa region	45.5000	28.5667	2.6	3.6	Piacencian	Piacencian	Pelobates	.	syriacus
Spain	Gea 1	40.4167	-1.3500	2.64	2.64	Piacencian	Piacencian	Pelobates	.	sp.
Poland	Rębielice Królewskie 2	51.0000	18.8667	2.8	3.6	Piacencian	Piacencian	Pelobates	.	fuscus
Poland	Rębielice Królewskie 2	51.0000	18.8667	2.8	3.6	Piacencian	Piacencian	Eopelobates	cf.	sp.
Italy	Arondelli	44.9167	8.0333	2.8	3.6	Piacencian	Piacencian	Pelobates	.	sp.
Hungary	Beremend 1	45.7899	18.4372	2.8	3.6	Piacencian	Piacencian	Pelobates	.	sp.
Poland	Rębielice Królewskie 2	51.0000	18.8667	2.8	3.6	Piacencian	Piacencian	Pelobates	cf.	syriacus
Russia	Podgory, Voronezh region	50.1833	39.5397	3	3.8	Gelasian	Zanclean	gen.	.	indet.
France	Balaruc 6&7, Massif de la Gardiole, near Séte, Hérault	43.4500	3.6833	3	3.7	Piacencian	Zanclean	Pelobates	cf.	cultripes
Poland	Węże 2	52.3500	22.1500	3	3.3	Piacencian	Piacencian	Pelobates	.	fuscus
Poland	Węże 2	52.3500	22.1500	3	3.3	Piacencian	Piacencian	Pelobates	.	sp.
Spain	Las Higueruelas, Alcolea de Calatrava, Ciudad Real	38.9883	-4.0857	3.1	3.3	Piacencian	Piacencian	Pelobates	.	cultripes
Ukraine	Dolinskoe near Reny, Oddessa region	45.4667	28.3333	3.4	3.7	Piacencian	Piacencian	Eopelobates	.	sp.
Ukraine	Dolinskoe near Reny, Oddessa region	45.4667	28.3333	3.4	3.7	Piacencian	Piacencian	Pelobates	.	syriacus
France	Sète, Cap de Lazaret, Hérault	43.4000	3.6833	3.5	3.6	Piacencian	Piacencian	Pelobates	cf.	fuscus
Russia	Liventsovka horizon 5, near Rostov-on-Don	47.2400	39.7100	3.6	3.8	Gelasian	Gelasian	gen.	.	indet.
Russia	Staraya Kalitva, Voronezh region	50.1411	39.9892	3.6	3.8	Piacencian	Piacencian	Pelobates	.	fuscus
Poland	Węże 1	52.3500	22.1500	3.6	4.2	Zanclean	Zanclean	Pelobates	cf.	fuscus
Slovakia	Ivanovce near Trenčín	48.8304	17.9046	3.6	4.4	Zanclean	Zanclean	Pelobates	?	fuscus
Moldova	Etulia	45.5359	28.4405	3.6	5.3	Zanclean	Zanclean	Pelobates	.	fuscus
Poland	Węże 1	52.3500	22.1500	3.6	4.2	Zanclean	Zanclean	gen.	.	indet.
Poland	Węże 1	52.3500	22.1500	3.6	4.2	Zanclean	Zanclean	Eopelobates	.	sp.
Slovakia	Ivanovce near Trenčín	48.8304	17.9046	3.6	4.4	Zanclean	Zanclean	Eopelobates	.	sp.
Poland	Węże 1	52.3500	22.1500	3.6	4.2	Zanclean	Zanclean	Pelobates	.	sp.
Ukraine	Odessa, Zapadnaya Cave	46.4667	30.7333	3.7	3.8	Zanclean	Zanclean	Eopelobates	.	sp.
Ukraine	Odessa, Dalnyaya Cave	46.4667	30.7333	3.7	3.8	Zanclean	Zanclean	Pelobates	.	syriacus
Turkey	Çalta	40.2500	32.5500	3.8	4.2	Zanclean	Zanclean	Pelobates	.	sp.
Ukraine	Novopetrovka	47.0417	29.8650	4	5.3	Zanclean	Zanclean	Pelobates	.	sp.
Spain	El Arquillo 3 (ARQ3)	40.4000	-1.1000	4.03	4.03	Zanclean	Zanclean	Pelobates	.	sp.
Hungary	Osztramos 1C	48.5250	20.7583	5	5.33	Zanclean	Zanclean	Eopelobates	.	sp.
Greece	Ano Metochi 3	41.1667	21.5833	5.25	6.8	Zanclean	Messinian	Pelobates	.	sp.
Hungary	Polgárdi 4	47.0500	18.3000	5.33	6.2	Messinian	Messinian	Pelobates	cf.	fuscus
Spain	Peralejos E (PER E)	40.2900	-1.0200	5.36	5.36	Messinian	Messinian	Pelobates	.	sp.
Spain	Lomas de Casares 2	40.3500	-1.1000	5.46	5.46	Messinian	Messinian	Pelobates	.	sp.
Spain	Fontana 3	42.6167	0.7500	6.2	6.2	Messinian	Messinian	gen.	.	indet.
Spain	El Arquillo 1 (ARQ1)	40.4000	-1.1000	6.23	6.23	Messinian	Messinian	gen.	.	indet.
Spain	Bunker de Vallecebro 5 (BUN 4/5)	40.3500	-1.0333	6.48	6.48	Messinian	Messinian	Pelobates	.	sp.
Hungary	Tardosbánya 3	47.6667	18.4500	6.8	7.7	Tortonian	Tortonian	Pelobates	.	fuscus
Spain	Los Aljezares B (ALJ B)	37.7500	-0.8500	6.9	6.9	Messinian	Messinian	Pelobates	.	sp.
Spain	Bunker de Vallecebro 3 (BUN 3)	40.3500	-1.0333	6.94	6.94	Messinian	Messinian	Pelobates	.	sp.
Spain	Aljezares	37.9500	-1.1000	7	7.6	Messinian	Tortonian	Pelobates	.	sp.
Ukraine	Cherevichnoje lower level	46.6333	30.6167	7	7.6	Messinian	Tortonian	Pelobates	.	sp.
Spain	La Gloria 6 (GLO6)	40.2300	-5.4800	7.06	7.06	Messinian	Messinian	Pelobates	.	sp.
Ukraine	Novaya Emetovka 2 (Kostev ravine)	46.7333	30.5333	7.28	7.38	Tortonian	Tortonian	Pelobates	.	fuscus
Ukraine	Novaya Emetovka 2 (Kostev ravine)	46.7333	30.5333	7.28	7.38	Tortonian	Tortonian	gen.	.	indet.
Ukraine	Frunzovka 2	47.3330	29.7500	7.6	8.7	Tortonian	Tortonian	gen.	.	indet.
Austria	Kohfidisch	47.1667	16.3500	8.55	8.95	Tortonian	Tortonian	Pelobates	cf.	cultripes
Czech Republic	Suchomasty	49.9000	14.0667	8.8	9.2	Tortonian	Tortonian	Eopelobates	.	sp.
Spain	Masia de la Roma 11 (ROM 11)	40.2900	-1.0200	9.16	9.16	Tortonian	Tortonian	Pelobates	.	sp.
Spain	Can Llobateres (Valles Penedes Basin.n. Barcelona)	41.5333	-2.1333	9.64	9.74	Tortonian	Tortonian	Pelobates	.	sp.
Germany	München-Fröttmanning (Isarufer)	48.2220	11.6494	9.8	11.2	Tortonian	Tortonian	Pelobates	.	sp.
Germany	Erkertshofen 7	48.9797	11.2250	9.8	11.2	Tortonian	Tortonian	Pelobates	.	sp.
Hungary	Rudabánya, Borsod-Abaúj-Zemplén Province (all)	48.3833	20.6333	9.9	10.3	Tortonian	Tortonian	gen.	.	indet.
Austria	Richardhof - Golfplatz	48.0538	16.2680	10.1	10.3	Tortonian	Tortonian	Pelobates	.	sp.
Spain	Casas Altas 75/76	40.3333	-1.2667	10.7	10.7	Tortonian	Tortonian	Pelobates	.	sp.
Germany	Petersbuch 14	48.9779	11.1909	10.8	11.8	Tortonian	Tortonian	Pelobates	.	sp.
Germany	Hammerschmiede 3	47.9258	10.5989	11	11.2	Tortonian	Tortonian	Eopelobates	.	sp.
Germany	Petersbuch 48	48.9779	11.1909	11	12	Tortonian	Serravallian	Pelobates	.	sp.
Ukraine	Gritsev (Khmelnitsk area, Shepetovski district)	49.9750	27.1600	11.04	12.014	Tortonian	Serravallian	Eopelobates	.	sp.
Ukraine	Gritsev (Khmelnitsk area, Shepetovski district)	49.9750	27.1600	11.04	12.014	Tortonian	Serravallian	Pelobates	.	sp.
Spain	Villafeliche 4	41.1000	-1.4950	11.1	12.4	Tortonian	Serravallian	Pelobates	cf.	cultripes
Spain	Villafeliche 6	41.1000	-1.4950	11.1	12.4	Tortonian	Serravallian	Pelobates	cf.	cultripes
Germany	Mörgen (b. Eppishausen)	48.1521	10.5059	11.1	13.3	Tortonian	Serravallian	gen.	.	indet.
Turkey	Bagici	39.0500	41.5167	11.1	13.2	Tortonian	Serravallian	gen.	.	indet.
France	La-Grive-Saint-Alban (L3+L5), Isère	45.5800	5.2600	11.1	12.1	Tortonian	Serravallian	Eopelobates	.	sp.
Germany	Petersbuch 33	48.9779	11.1909	11.1	12.4	Tortonian	Serravallian	Pelobates	.	sp.
France	La-Grive-Saint-Alban (L3+L5), Isère	45.5800	5.2600	11.1	12.1	Tortonian	Serravallian	Pelobates	.	sp.
Hungary	Felsőtárkány 1	47.9667	20.4167	11.2	11.4	Tortonian	Tortonian	gen.	.	indet.
Hungary	Felsőtárkány 2	47.9667	20.4167	11.2	11.4	Tortonian	Tortonian	Pelobates	cf.	sanchizi
Hungary	Felsőtárkány 3/10	47.9667	20.4167	11.2	11.4	Tortonian	Tortonian	Pelobates	cf.	sanchizi
Hungary	Felsőtárkány 1	47.9667	20.4167	11.2	11.4	Tortonian	Tortonian	Pelobates	cf.	sanchizi
Hungary	Felsőtárkány 3/2	47.9667	20.4167	11.2	11.4	Tortonian	Tortonian	Pelobates	cf.	sanchizi
Germany	Petersbuch 35	48.9779	11.1909	11.2	12.5	Tortonian	Serravallian	Pelobates	.	sp.
Hungary	Felsőtárkány-Felnémet 2/3	47.9566	20.3937	11.6	11.8	Serravallian	Serravallian	Pelobates	cf.	sanchizi
Hungary	Hasznos	47.9167	19.7000	11.6	13.4	Tortonian	Serravallian	Pelobates	.	sanchizi
Hungary	Szentendre	47.6670	19.0833	11.6	13.4	Tortonian	Serravallian	Pelobates	.	sanchizi
Romania	Tauţ, Arad district	46.2833	21.9333	11.85	12.05	Serravallian	Serravallian	Pelobates	.	sp.
Moldova	Karpov Yar	48.4764	27.5806	12	12.7	Serravallian	Serravallian	gen.	.	indet.
Austria	Gratkorn, clay pit St. Stefan, Styria	47.1372	15.3489	12	12.2	Serravallian	Serravallian	Pelobates	.	sanchizi
Spain	Solera. SOL	37.6833	-3.3500	12.01	12.01	Serravallian	Serravallian	Pelobates	.	sp.
France	La-Grive-Saint-Alban (M+L7), Isère	45.5800	5.2600	12.1	13.1	Serravallian	Serravallian	Eopelobates	.	sp.
France	La-Grive-Saint-Alban (M+L7), Isère	45.5800	5.2600	12.1	13.1	Serravallian	Serravallian	Pelobates	.	sp.
Spain	Las Planas 5H. LP 5H	41.1000	-1.4780	12.57	12.57	Serravallian	Serravallian	Pelobates	.	sp.
Germany	Kleineisenbach	48.3639	11.5988	12.75	13.25	Serravallian	Serravallian	Eopelobates	.	sp.
Switzerland	Imenberg near Stettfurt	47.5278	8.9609	13	13.3	Serravallian	Serravallian	Pelobates	.	sp.
Turkey	Ahlath Dere, Gürcü Valley	40.6333	32.6833	13.1	15.1	Serravallian	Langhian	Pelobates	.	sp.
Turkey	Agaöz, Gürcü Valley	40.6333	32.6833	13.1	15.1	Serravallian	Langhian	Pelobates	.	sp.
Spain	Las Planas 5L. LP 5L	41.1000	-1.4780	13.16	13.16	Serravallian	Serravallian	Pelobates	.	sp.
Switzerland	Anwil (Grabung 1980)	47.0800	8.0000	13.17	13.37	Serravallian	Serravallian	Pelobates	.	sp.
Slovakia	Devinská Nová Ves - Bonanza	48.0167	16.9333	13.5	13.7	Serravallian	Langhian	Eopelobates	.	bayeri
Hungary	Mátraszőlős 2	47.9667	19.6833	13.5	14	Serravallian	Langhian	Pelobates	.	sanchizi
Hungary	Mátraszőlős 1	47.9667	19.6833	13.5	14	Serravallian	Langhian	Pelobates	.	sanchizi
Germany	Gallenbach 2c	48.4158	11.1000	13.5	14.8	Serravallian	Langhian	Eopelobates	.	sp.
Germany	Steinberg 1 km NE Appetshofen, Nördlinger Ries	48.8258	10.6217	13.5	15.2	Serravallian	Langhian	Eopelobates	.	sp.
Germany	Goldberg near Pflaumloch, Nördlinger Ries (without number)	48.8597	10.4753	13.5	14.8	Serravallian	Langhian	Pelobates	.	sp.
Turkey	Gürcü Dere valley, Bes-Konak Köy	40.8008	32.2000	13.5	16.8	Serravallian	Burdigalian	Pelobates	.	sp.
France	Sansan, Gers	43.9000	-0.5000	13.5	13.7	Serravallian	Langhian	Pelobates	.	sp.
Germany	Petersbuch 31 - oben	48.9779	11.1909	13.5	13.7	Serravallian	Langhian	Pelobates	cf.	syriacus
Spain	Las Planas 5B. LP 5B	41.1000	-1.4780	13.56	13.56	Serravallian	Serravallian	gen.	.	indet.
Germany	Petersbuch 39 II	48.9779	11.1909	13.7	14.6	Langhian	Langhian	Pelobates	cf.	decheni
Germany	Petersbuch 32 B	48.9779	11.1909	13.7	14.6	Langhian	Langhian	gen.	.	indet.
Germany	Petersbuch 39	48.9779	11.1909	13.7	14.6	Langhian	Langhian	Pelobates	cf.	syriacus
Germany	Petersbuch 33 B	48.9779	11.1909	13.7	14.6	Langhian	Langhian	Pelobates	cf.	syriacus
Spain	Las Planas 4C. LP 4C	41.1000	-1.4780	13.88	13.88	Langhian	Langhian	gen.	.	indet.
Spain	Las Umbrias 19. LUM 19	41.0950	-1.4800	13.95	13.95	Langhian	Langhian	Pelobates	.	sp.
Spain	Las Planas 4A. LP 4A	41.1000	-1.4780	13.98	13.98	Langhian	Langhian	gen.	.	indet.
Germany	Falkenberg 3 (Bahnhof Höhenberg)	48.4576	12.3144	14	16	Langhian	Langhian	Eopelobates	.	sp.
Germany	Petersbuch 68	48.9779	11.1909	14.1	14.3	Langhian	Langhian	Pelobates	.	sp.
Germany	Petersbuch 68	48.9779	11.1909	14.1	14.3	Langhian	Langhian	Pelobates	.	syriacus
Hungary	Sámsonháza	47.9800	19.7300	14.5	14.5	Langhian	Langhian	gen.	.	indet.
Hungary	Sámsonháza	47.9800	19.7300	14.5	14.5	Langhian	Langhian	Pelobates	.	sanchizi
Germany	Göttschlag 1b	48.4310	11.6135	14.6	14.6	Langhian	Langhian	Eopelobates vel Pelobates	.	indet.
Germany	Laimering 3	48.3896	11.0885	14.6	14.6	Langhian	Langhian	Eopelobates	.	sp.
Germany	Laimering 4a	48.3896	11.0885	14.6	14.6	Langhian	Langhian	Eopelobates	.	sp.
Germany	Laimering 2a	48.3896	11.0885	14.6	14.6	Langhian	Langhian	Pelobates	.	sp.
Germany	Laimering 3	48.3896	11.0885	14.6	14.6	Langhian	Langhian	Pelobates	.	sp.
Germany	Derching (blauer Mergel ca. 2-3m über BH)	48.4091	10.9719	14.7	14.7	Langhian	Langhian	Eopelobates	.	sp.
Germany	Rothenstein 1/13	48.9670	11.0590	14.8	17	Langhian	Burdigalian	gen.	.	indet.
Germany	Giggenhausen	48.3655	11.6482	14.8	17	Langhian	Burdigalian	gen.	.	indet.
Germany	Aresing	48.5333	11.3000	14.8	17	Langhian	Burdigalian	Eopelobates	.	sp.
Germany	Gallenbach 2b	48.4158	11.1000	14.8	14.8	Langhian	Langhian	Eopelobates	.	sp.
Germany	Griesbeckerzell 1a	48.4468	11.0543	14.8	14.8	Langhian	Langhian	Eopelobates	.	sp.
Germany	Gallenbach 2b	48.4158	11.1000	14.8	14.8	Langhian	Langhian	Pelobates	.	sp.
Germany	Griesbeckerzell 1a	48.4468	11.0543	14.8	14.8	Langhian	Langhian	Pelobates	.	sp.
Germany	Rennertshofen	48.2480	10.2339	14.8	17	Langhian	Burdigalian	Pelobates	.	sp.
Germany	Furth 460m	48.6000	12.0333	15.15	15.3	Langhian	Langhian	gen.	.	indet.
Germany	Anried 4	48.3456	10.5600	15.7	15.9	Langhian	Langhian	Eopelobates vel Pelobates	.	indet.
Germany	Oberschöneberg 2C	48.3262	10.5801	15.7	15.9	Langhian	Langhian	Eopelobates vel Pelobates	.	indet.
Germany	Oberbernbach 2	48.4716	11.1284	15.7	15.7	Langhian	Langhian	Pelobates	.	sp.
Germany	Oggenhof near Häder	48.3580	10.7606	15.7	15.7	Langhian	Langhian	Pelobates	.	sp.
Germany	Denkendorf Nord (Westwand)	48.9325	11.4608	15.7	15.7	Langhian	Langhian	Pelobates	.	sp.
Spain	Moratilla 2. MOR 2	40.6333	-2.0333	15.78	15.78	Langhian	Langhian	Pelobates	.	sp.
Germany	Gisseltshausen 1b	48.7109	12.0180	15.8	15.8	Langhian	Langhian	Pelobates	.	sp.
Germany	Unterempfenbach 1b	48.6304	11.7473	16	16	Burdigalian	Burdigalian	Eopelobates vel Pelobates	.	indet.
Germany	Attenfeld	48.7880	11.1900	16	16	Burdigalian	Burdigalian	gen.	.	indet.
Germany	Unterempfenbach 1d	48.6304	11.7473	16	16	Burdigalian	Burdigalian	Pelobates	.	sp.
Germany	Aumühle - Mitte (bei Walda)	48.6103	11.0911	16.1	16.1	Burdigalian	Burdigalian	Eopelobates vel Pelobates	.	indet.
Germany	Walda 2 (oben)	48.6109	11.0908	16.1	16.1	Burdigalian	Burdigalian	Pelobates	.	sp.
Germany	Sandelzhausen unterer Geröllmergel (C3/D1)	48.6283	11.7960	16.27	16.47	Burdigalian	Burdigalian	Pelobates	.	fahlbuschi
Germany	Sandelzhausen oberer Geröllmergel (D2)	48.6283	11.7960	16.27	16.47	Burdigalian	Burdigalian	Pelobates	.	fahlbuschi
Germany	Sandelzhausen oberer Geröllmergel (E)	48.6283	11.7960	16.27	16.47	Burdigalian	Burdigalian	Pelobates	.	fahlbuschi
Germany	Sandelzhausen unterer Geröllmergel (B)	48.6283	11.7960	16.27	16.47	Burdigalian	Burdigalian	Pelobates	.	fahlbuschi
Germany	Sandelzhausen unterer Geröllmergel (C1)	48.6283	11.7960	16.27	16.47	Burdigalian	Burdigalian	Pelobates	.	fahlbuschi
Germany	Sandelzhausen unterer Geröllmergel (C2)	48.6283	11.7960	16.27	16.47	Burdigalian	Burdigalian	Pelobates	.	fahlbuschi
Germany	Sandelzhausen	48.6283	11.7960	16.27	16.47	Burdigalian	Burdigalian	Pelobates	.	fahlbuschi
Germany	Sandelzhausen unterer Geröllmergel (C3/D1)	48.6283	11.7960	16.27	16.47	Burdigalian	Burdigalian	Eopelobates	.	sp.
Germany	Sandelzhausen oberer Geröllmergel (D2)	48.6283	11.7960	16.27	16.47	Burdigalian	Burdigalian	Eopelobates	.	sp.
Germany	Sandelzhausen	48.6283	11.7960	16.27	16.47	Burdigalian	Burdigalian	Eopelobates	.	sp.
Germany	Burtenbach 1b (b. Thannhausen)	48.3372	10.4475	16.3	16.3	Burdigalian	Burdigalian	Pelobates	.	sanchizi
Germany	Walda 1 (unten)	48.6109	11.0908	16.3	16.3	Burdigalian	Burdigalian	Eopelobates	.	sp.
Austria	Obergänserndorf (OG2), Korneuburg Basin, Lower Austria	48.4167	16.3667	16.35	16.75	Burdigalian	Burdigalian	Pelobates	.	sp.
Austria	Teiritzberg (T1 = 001/D/C), Korneuburg Basin, Lower Austria	48.3667	16.3333	16.35	16.75	Burdigalian	Burdigalian	Pelobates	.	sp.
Germany	Randecker Maar	48.5667	9.5333	16.4	17.25	Burdigalian	Burdigalian	gen.	.	indet.
Germany	Arth 1b	48.5883	12.0600	16.4	16.4	Burdigalian	Burdigalian	Eopelobates	.	sp.
Germany	Arth 1a	48.5883	12.0600	16.4	16.4	Burdigalian	Burdigalian	Pelobates	.	sp.
Germany	Arth 1b	48.5883	12.0600	16.4	16.4	Burdigalian	Burdigalian	Pelobates	.	sp.
Germany	Puttenhausen 2	48.6122	11.7773	16.4	16.4	Burdigalian	Burdigalian	Pelobates	.	sp.
Germany	Puttenhausen E	48.6122	11.7773	16.5	16.5	Burdigalian	Burdigalian	gen.	.	indet.
Germany	Hitzhofen 1	48.8479	11.3231	16.5	16.5	Burdigalian	Burdigalian	Eopelobates	.	sp.
Germany	Hitzhofen 1+2	48.8479	11.3231	16.5	16.5	Burdigalian	Burdigalian	Eopelobates	.	sp.
Germany	Hitzhofen 2	48.8479	11.3231	16.5	16.5	Burdigalian	Burdigalian	Eopelobates	.	sp.
Germany	Oggenhausen 1	48.6733	10.2397	16.5	16.6	Burdigalian	Burdigalian	Eopelobates	.	sp.
Germany	Schönenberg near Jettingen	48.3719	10.4069	16.5	16.5	Burdigalian	Burdigalian	Eopelobates	.	sp.
Germany	Oggenhausen 2	48.6669	10.2288	16.5	16.6	Burdigalian	Burdigalian	Eopelobates	.	sp.
Germany	Ambach near Pöttmes	48.6514	11.1080	16.5	16.5	Burdigalian	Burdigalian	Pelobates	.	sp.
Germany	Arth unten	48.5883	12.0600	16.5	16.5	Burdigalian	Burdigalian	Pelobates	.	sp.
Germany	Arth (Sammlung Seehuber. Augsburg)	48.5883	12.0600	16.5	16.5	Burdigalian	Burdigalian	Pelobates	?	sp.
Germany	Oggenhausen 2	48.6669	10.2288	16.5	16.6	Burdigalian	Burdigalian	Pelobates	.	sp.
Germany	Puttenhausen D	48.6122	11.7773	16.6	16.6	Burdigalian	Burdigalian	gen.	.	indet.
Germany	Unterhausen. Neuburg	48.7197	11.0993	16.7	16.7	Burdigalian	Burdigalian	Eopelobates vel Pelobates	.	indet.
Germany	Adelschlag (near Eichstätt)	48.8403	11.2206	16.7	16.7	Burdigalian	Burdigalian	Eopelobates	.	sp.
Germany	Dieshof b. Pöttmes. unterer Mergel	48.5814	11.1079	16.7	16.7	Burdigalian	Burdigalian	Pelobates	.	sp.
Germany	Niederaichbach (links)(61a)	48.6088	12.3195	16.7	16.7	Burdigalian	Burdigalian	Pelobates	.	sp.
Germany	Eitensheim	48.8203	11.3203	16.8	16.8	Burdigalian	Burdigalian	Eopelobates	.	sp.
Germany	Eitensheim	48.8203	11.3203	16.8	16.8	Burdigalian	Burdigalian	Pelobates	.	sp.
Germany	Puttenhausen B	48.6122	11.7773	16.8	16.8	Burdigalian	Burdigalian	Pelobates	.	sp.
Germany	Puttenhausen classic	48.6122	11.7773	16.9	16.9	Burdigalian	Burdigalian	Eopelobates	cf.	sp.
Germany	Puttenhausen A	48.6122	11.7773	16.9	16.9	Burdigalian	Burdigalian	Pelobates	.	sp.
Czech Republic	Mokrá-Western Quarry, 2/2003 Reptile Joint	49.2328	16.7514	17	18	Burdigalian	Burdigalian	Pelobates	.	sanchizi
Czech Republic	Mokrá-Western Quarry, 1/2001 Turtle Joint	49.2328	16.7517	17	18	Burdigalian	Burdigalian	Pelobates	.	sanchizi
Czech Republic	Dolnice near Cheb	50.0833	12.3833	17	17.5	Burdigalian	Burdigalian	Eopelobates	.	sp.
Germany	Petersbuch 5	48.9779	11.1909	17	18	Burdigalian	Burdigalian	Pelobates	.	sp.
Germany	Erkertshofen 1	48.9797	11.2250	17	17.5	Burdigalian	Burdigalian	Pelobates	.	sp.
Germany	Petersbuch 36 II	48.9779	11.1909	17	18	Burdigalian	Burdigalian	Pelobates	.	sp.
Germany	Ichenhausen 3, Bavaria	48.3805	10.3188	17.1	17.2	Burdigalian	Burdigalian	Pelobates	.	sp.
Germany	Forsthart	48.6358	13.0314	17.2	17.2	Burdigalian	Burdigalian	Pelobates	.	sp.
Germany	Petersbuch 2	48.9779	11.1909	17.5	18	Burdigalian	Burdigalian	Eopelobates	.	sp.
Germany	Petersbuch 7	48.9779	11.1909	17.5	18	Burdigalian	Burdigalian	Eopelobates	.	sp.
Germany	Petersbuch 2	48.9779	11.1909	17.5	18	Burdigalian	Burdigalian	Pelobates	.	sp.
Germany	Petersbuch 28	48.9779	11.1909	17.5	18	Burdigalian	Burdigalian	Pelobates	.	sp.
Germany	Rauscheröd near Passau, Bavaria	48.5565	13.2602	17.7	17.8	Burdigalian	Burdigalian	Pelobates	.	sp.
Czech Republic	Hrabak mine (below the main seam)	-	-	18	19	Burdigalian	Burdigalian	Eopelobates	cf.	anthracinus
Czech Republic	Skyrice opencast Hrabak Mine, below the Main Seam	50.4833	13.6500	18	19	Burdigalian	Burdigalian	Eopelobates	cf.	anthracinus
Czech Republic	Hrabak mine (below the main seam)	-	-	18	19	Burdigalian	Burdigalian	Eopelobates	.	bayeri
Czech Republic	Nastup Mine opencast, near Prunerov	50.4200	13.2700	18	19	Burdigalian	Burdigalian	Eopelobates	.	bayeri
Czech Republic	Skyrice opencast Hrabak Mine, below the Main Seam	50.4833	13.6500	18	19	Burdigalian	Burdigalian	Eopelobates	.	bayeri
Germany	Bissingen 1 (Wütherich)	48.5697	10.1736	18	20	Burdigalian	Burdigalian	Eopelobates vel Pelobates	.	indet.
Germany	Wintershof West near Eichstätt	48.9075	11.1758	18	20	Burdigalian	Burdigalian	Eopelobates	.	sp.
Turkey	Keseköy	41.4000	34.7000	18	20	Burdigalian	Burdigalian	Eopelobates	.	sp.
Germany	Stubersheim 2	48.5947	9.9139	18	20	Burdigalian	Burdigalian	Pelobates	.	sp.
Czech Republic	Merkur North, opencast mine, Ahnikov	50.4500	13.4333	20	20	Burdigalian	Burdigalian	Eopelobates	.	bayeri
Czech Republic	Merkur North, opencast mine, Ahnikov	50.4500	13.4333	20	20	Burdigalian	Burdigalian	Eopelobates	.	sp.
Germany	Haslach North Ulm	48.4000	10.0000	20.4	22	Aquitanian	Aquitanian	Eopelobates	.	sp.
Germany	Budenheim bei Mainz	49.9075	8.2980	21.5	22.5	Aquitanian	Aquitanian	gen.	.	indet.
Germany	Weißenburg 6	49.0313	10.9729	23	24	Aquitanian	Chattian	Eopelobates	.	sp.
Germany	Sieblos (Forschungsbohrung 1998)	50.5000	9.9167	23.03	24.8	Chattian	Chattian	gen.	.	indet.
Germany	Rott near Hennef	50.7833	7.2833	23.8	24.5	Chattian	Chattian	Eopelobates	.	anthracinus
Germany	Orsberg near Erpel, Westerwald	50.5833	7.2333	23.8	25	Chattian	Chattian	Eopelobates	.	anthracinus
Germany	Rott near Hennef	50.7833	7.2833	23.8	24.5	Chattian	Chattian	Pelobates	.	decheni
Switzerland	Dielsdorf	47.4853	8.4500	23.8	33.8	Chattian	Rupelian	Eopelobates	.	sp.
Switzerland	Dielsdorf	47.4853	8.4500	23.8	33.8	Chattian	Rupelian	Pelobates	.	sp.
France	Quercy (Phosphorites du Quercy)	44.2000	1.5000	24	40	Chattian	Bartonian	Eopelobates	aff.	anthracinus
Czech Republic	Bechlejovice near Děčín, Bohemia	50.7500	14.2333	24	26	Chattian	Chattian	Eopelobates	.	bayeri
Germany	Gaimersheim 1	48.8078	11.3697	24	24.6	Chattian	Chattian	Eopelobates	.	sp.
France	Coderet - sample F 1 - 175-200	46.3500	3.2000	24	24	Chattian	Chattian	Eopelobates	.	sp.
France	Coderet - sample E1 - 0	46.3500	3.2000	24	24	Chattian	Chattian	Eopelobates	.	sp.
Germany	Oberleichtersbach	50.3500	10.0500	24	24	Chattian	Chattian	Eopelobates	.	sp.
France	Coderet, Bransat, Allier	46.3000	3.2833	24	24	Chattian	Chattian	Pelobates	.	sp.
Germany	Oberleichtersbach	50.3500	10.0500	24	24	Chattian	Chattian	Pelobates	.	sp.
France	Quercy (Phosphorites du Quercy)	44.2000	1.5000	24	40	Chattian	Bartonian	Pelobates	.	sp.
Germany	Herrlingen 9 near Ulm, Baden Württemberg	48.4250	9.9035	24.2	24.6	Chattian	Chattian	Pelobates	.	sp.
France	Pech-du-Fraysse, Saint-Projet, Tarn-et-Garonne, Phosporites du Quercy	44.7500	2.6667	24.6	25.2	Chattian	Chattian	Pelobates	cf.	sp.
Germany	Enspel near Marienberg in Westerwald, Rheinland-Pfalz	50.6200	7.9200	24.74	24.84	Chattian	Chattian	Pelobates	cf.	decheni
Germany	Enspel near Marienberg in Westerwald, Rheinland-Pfalz	50.6200	7.9200	24.74	24.84	Chattian	Chattian	gen.	.	indet.
Germany	Seifhennersdorf	50.9333	14.6167	30	31.4	Rupelian	Rupelian	Eopelobates	cf.	sp.
France	Itardies (Caylus, Tarn-et-Garonne)	44.2333	1.7833	30	31	Rupelian	Rupelian	Pelobates	.	sp.
France	Pech-Crabit, Bach, Lot, Phosphorites du Quercy	44.4000	1.6000	30.2	31	Rupelian	Rupelian	Pelobates	.	sp.
Germany	Grafenmühle 11	48.9348	10.9412	30.3	33	Rupelian	Rupelian	Eopelobates	.	sp.
Germany	Grafenmühle 11	48.9348	10.9412	30.3	33	Rupelian	Rupelian	Pelobates	.	sp.
France	Valbro (Phosphorites du Quercy), Bach, Lot	44.3600	1.6600	30.8	32.8	Rupelian	Rupelian	gen.	.	indet.
France	Mas de Got A, Phosphorites du Quercy	44.4000	1.6000	30.8	32.8	Rupelian	Rupelian	Pelobates	.	sp.
Czech Republic	Kundratice near Litomerice (Jesuit Valley)	50.5833	14.1000	31.4	33	Rupelian	Rupelian	Eopelobates	cf.	sp.
Germany	Grafenmühle 10	48.9348	10.9412	31.5	33	Rupelian	Rupelian	gen.	.	indet.
Germany	Möhren 13	48.9376	10.8736	31.5	33	Rupelian	Rupelian	Eopelobates	.	sp.
Germany	Möhren 13	48.9376	10.8736	31.5	33	Rupelian	Rupelian	Pelobates	.	sp.
Germany	Möhren 4	48.9376	10.8736	31.5	33	Rupelian	Rupelian	Pelobates	cf.	sp.
Belgium	Boutersem, km 29.650 along motorway E40, Brabant	50.8272	4.8073	32.6	33.9	Rupelian	Rupelian	Eopelobates	.	bayeri
Belgium	Hoogbutsel, Brabant	50.8595	4.4710	33	33.9	Rupelian	Rupelian	Eopelobates	.	bayeri
Belgium	Hoeleden, Brabant	50.8592	4.6080	33	34	Rupelian	Rupelian	Eopelobates	.	bayeri
Czech Republic	Detan	50.2000	13.3167	33	33.9	Rupelian	Rupelian	gen.	.	indet.
Germany	Sieblos	50.5000	9.9167	33	34	Rupelian	Rupelian	Pelobates	.	sp.
France	Escamps, Phosphorites du Quercy	44.4000	1.5833	34	34.8	Priabonian	Priabonian	Eopelobates	cf.	bayeri
Germany	Weißenburg 8	49.0313	10.9729	34.9	35.55	Priabonian	Priabonian	Eopelobates	.	sp.
England	Hordle Cliff near Milford on Sea (Hordwell, Hampshire)	50.7500	-1.6000	36.6	37	Priabonian	Priabonian	Eopelobates	.	sp.
Germany	Geiseltal near Halle, Sachsen-Anhalt	51.3000	11.9000	40.5	48.5	Lutetian	Lutetian	Eopelobates	.	hinschei
Germany	Messel	49.9383	8.7406	48	49	Lutetian	Lutetian	Eopelobates	.	wagneri
France	Prémontré Abbey, Couche 2, près d'Anizy-Le-Château, Soissons, Aisne	49.5490	3.4047	51	52.6	Ypresian	Ypresian	Eopelobates	cf.	hinschei
France	Prémontré Abbey, Couche 2, près d'Anizy-Le-Château, Soissons, Aisne	49.5490	3.4047	51	52.6	Ypresian	Ypresian	gen.	.	indet.
India	Vastan Lignite Mine, District Surat, Gujarat State	21.4260	73.1232	53	54	Ypresian	Ypresian	Eopelobates	.	sp.
Belgium	Dormaal (Orsmael north of Landen in the Hesbaye)	50.8094	5.1013	55	56	Ypresian	Thanetian	gen.	.	indet.
France	Rians, Var	43.6167	5.7500	55.4	55.8	Ypresian	Ypresian	gen.	.	indet.
France	Meudon Les Montalets, Hauts-de-Seine	48.8159	2.2476	55.4	55.8	Ypresian	Ypresian	gen.	?	indet.
France	Le Quesnoy near Houdancourt, Oise	49.3257	2.6803	55.4	55.8	Ypresian	Ypresian	gen.	.	indet.
Portugal	Silveirinha	40.0000	-8.8200	55.4	55.8	Ypresian	Ypresian	gen.	.	indet.
Portugal	Silveirinha	40.0000	-8.8200	55.4	55.8	Ypresian	Ypresian	Eopelobates	.	sp.

## Sheet: Hyla
Table 8. Fossil occurrences of Hyla in Europe.
Country	Locality	lat.	long.	min Ma	max Ma	upper stage	lower stage	Genus		species
Germany	Pisede near Malchin	53.9167	12.7833	0.005	0.127	Holocene	Upper Pleistocene	Hyla	.	arborea
Serbia	Smolucka Cave, near Novi Pazar	43.0517	20.3681	0.005	0.127	Holocene	Upper Pleistocene	Hyla	.	arborea
Germany	Burgtonna, northwest of Erfurt, Thuringia	51.0667	10.7333	0.01	0.127	Upper Pleistocene	Upper Pleistocene	Hyla	.	arborea
Germany	Grabschütz, Gräfenhainichen	51.7333	12.4500	0.01	0.127	Upper Pleistocene	Upper Pleistocene	Hyla	.	arborea
Italy	San Teodoro Cave, Acuedolci, Sicily	38.0500	14.5833	0.01	0.127	Upper Pleistocene	Upper Pleistocene	Hyla	ex. gr.	arborea
Croatia	Pecine U Brini	-	-	0.01	0.127	Upper Pleistocene	Upper Pleistocene	Hyla	.	arborea
Croatia	Šandalja near Pula	44.8683	13.8480	0.01	0.127	Upper Pleistocene	Upper Pleistocene	Hyla	.	arborea
Greece	Kaiafa	37.5167	21.6000	0.01	1.64	Upper Pleistocene	Lower Pleistocene	Hyla	.	arborea
Germany	Burgtonna, Deckschichten	51.0667	10.7333	0.01	0.127	Upper Pleistocene	Upper Pleistocene	Hyla	.	arborea
Germany	Gamsenberg near Oppurg (fissure top), Thuringia	50.7167	11.6500	0.01	0.11	Upper Pleistocene	Upper Pleistocene	Hyla	.	arborea
England	Itteringham Pit, Norfolk	52.8333	1.1846	0.01	0.127	Upper Pleistocene	Upper Pleistocene	Hyla	.	meridionalis
France	Oletta, Corsica Island	42.6333	9.3500	0.01	0.127	Upper Pleistocene	Upper Pleistocene	Hyla	.	sarda
Italy	Dragonara, Cappo Caccia, Sardinia	-	-	0.01	0.127	Upper Pleistocene	Upper Pleistocene	Hyla	cf.	sarda
France	Citoyenne	-	-	0.01	0.127	Upper Pleistocene	Upper Pleistocene	Hyla	.	sp.
Spain	Arbreda Cave near Serinyá, Girona, Catalunya District	42.1700	2.7400	0.01	0.127	Upper Pleistocene	Upper Pleistocene	Hyla	cf.	sp.
Spain	Cueva del Boquete de Zafarraya, Sierra de Alhama, Málaga	36.9667	-4.1333	0.01	0.127	Upper Pleistocene	Upper Pleistocene	Hyla	.	sp.
Spain	Higueral de Valleja Cave	36.7500	-5.8100	0.021	0.057	Upper Pleistocene	Upper Pleistocene	Hyla	.	sp.
England	Gorham´s Cave IV, Gibraltar Peninsula	36.1203	-5.3419	0.027	0.039	Upper Pleistocene	Upper Pleistocene	Hyla	.	sp.
France	Castiglione 1, Oletta, Corsica Island	42.6333	9.3500	0.03	0.035	Upper Pleistocene	Upper Pleistocene	Hyla	.	sarda
Spain	Preresa, Perales del Rio, Getafe, 18 km SE Madrid	40.3048	-3.5734	0.079	0.089	Upper Pleistocene	Upper Pleistocene	Hyla	.	sp.
Spain	Cueva del Camino Secteur Central, Pinilla del Valle, Madrid	40.9254	-3.8063	0.083	0.099	Upper Pleistocene	Upper Pleistocene	Hyla	.	arborea
France	Bois Roche Cave 1a, near Cognac, Charente	45.7000	-0.3333	0.075	0.085	Upper Pleistocene	Upper Pleistocene	Hyla	.	sp.
France	Bois Roche Cave 1am, near Cognac, Charente	45.7000	-0.3333	0.075	0.085	Upper Pleistocene	Upper Pleistocene	Hyla	.	sp.
Germany	Gamsenberg near Oppurg (fissure basis), Thuringia	50.7167	11.6500	0.11	0.7	Upper Pleistocene	Middle Pleistocene	Hyla	.	arborea
England	Vanguard Cave, Gibraltar Peninsula	36.1203	-5.3419	0.118	0.122	Upper Pleistocene	Upper Pleistocene	Hyla	.	meridionalis
England	Vanguard Cave, Gibraltar Peninsula	36.1203	-5.3419	0.118	0.122	Upper Pleistocene	Upper Pleistocene	Hyla	.	sp.
France	Lazaret C, Alpes Maritimes	-	-	0.12	0.2	Middle Pleistocene	Middle Pleistocene	Hyla	.	sp.
England	West Runton Freshwater Bed near Cromer, Norfolk	52.9410	1.2540	0.127	0.7	Middle Pleistocene	Middle Pleistocene	Hyla	.	arborea
Germany	Weimar-Ehringsdorf Site Complex, Lower Travertine	50.9667	11.3500	0.127	0.7	Middle Pleistocene	Middle Pleistocene	Hyla	.	arborea
Italy	Spinagallo Cave, Siracusa, Sicily	37.0667	15.3000	0.127	0.7	Middle Pleistocene	Middle Pleistocene	Hyla	cf.	arborea
England	Cudmore Grove, Mersea Island, Essex	51.7907	0.9933	0.127	0.7	Middle Pleistocene	Middle Pleistocene	Hyla	.	sp.
France	Abimes de la Fage, Correze	45.3667	1.8833	0.127	0.7	Middle Pleistocene	Middle Pleistocene	Hyla	.	sp.
Spain	Ambrona, Soria Province	41.1667	-2.5000	0.127	0.7	Middle Pleistocene	Middle Pleistocene	Hyla	.	sp.
Spain	Sima del Elefante TE18+TE19, Sierra de Atapuerca, Burgos	42.3300	-3.5100	0.25	0.35	Middle Pleistocene	Middle Pleistocene	Hyla	.	arborea
France	Castiglione 3, Oletta, Corsica Island	42.6333	9.3500	0.35	0.4	Middle Pleistocene	Middle Pleistocene	Hyla	.	sarda
England	East Farm, Barnham, Suffolk	52.3667	52.3667	0.374	0.424	Middle Pleistocene	Middle Pleistocene	Hyla	.	arborea
Spain	Áridos 1, left bank Jarama river, Arganda, Madrid Procince	40.3000	-3.4333	0.374	0.424	Middle Pleistocene	Middle Pleistocene	Hyla	.	sp.
Spain	Gran Dolina (TD=Trinchera Dolina), Atapuerca, Burgos	42.3400	-3.4400	0.4	0.9	Middle Pleistocene	Lower Pleistocene	Hyla	.	arborea
Spain	Gran Dolina TD 10, Atapuerca, Burgos	42.3400	-3.4400	0.4	0.4	Middle Pleistocene	Middle Pleistocene	Hyla	.	arborea
Russia	Kuznetsovka left board of Podgornyi Buerak, Uvarovo rayon, Tambov oblast`	51.9600	42.1900	0.475	0.51	Middle Pleistocene	Middle Pleistocene	Hyla	.	sp.
Spain	Gran Dolina TD 8, Atapuerca, Burgos	42.3400	-3.4400	0.6	0.7	Middle Pleistocene	Middle Pleistocene	Hyla	.	arborea
Poland	Kozi Grzbiet	50.7964	15.3844	0.7	0.7	Middle Pleistocene	Middle Pleistocene	Hyla	.	arborea
Italy	Cava Dell'Erba Apricena, Foggia	41.4500	15.5667	0.7	1.64	Lower Pleistocene	Lower Pleistocene	Hyla	ex. gr.	arborea
Italy	Valdemino Cave, 20-24 (Borgio Verezzi, Liguria)	44.1633	12.4523	0.7	0.7	Middle Pleistocene	Middle Pleistocene	Hyla	.	arborea
Italy	Cava Pirro Apricena, Foggia	41.4500	15.5667	0.7	1.64	Lower Pleistocene	Lower Pleistocene	Hyla	ex. gr.	arborea
Italy	Baullino	-	-	0.7	1.64	Lower Pleistocene	Lower Pleistocene	Hyla	.	sp.
Romania	Betfia IX/C, Bihor County	46.9667	22.0333	0.8	1.8	Lower Pleistocene	Lower Pleistocene	Hyla	cf.	arborea
Germany	Untermassfeld bei Meiningen (Auf den Almen)	50.5333	10.4167	1	1	Lower Pleistocene	Lower Pleistocene	Hyla	cf.	arborea
Spain	Sima del Elefante TE14, Sierra de Atapuerca, Burgos	42.3300	-3.5100	1.06	1.38	Lower Pleistocene	Lower Pleistocene	Hyla	.	arborea
Italy	Pirro Nord (Cava dell´Erba, Cava Pirro), Apricena, Apulia	41.4500	15.5667	1.3	1.7	Lower Pleistocene	Lower Pleistocene	Hyla	ex. gr.	arborea
Spain	Barranco León 5 (BL-5=Capa D), Dépression de Guadix-Baza, Grenade	37.5000	-3.0000	1.3	1.3	Lower Pleistocene	Lower Pleistocene	Hyla	.	meridionalis
Italy	Monte Tuttavista VI Banco 6, Sardinia	40.3833	9.7000	1.5	2.5	Lower Pleistocene	Gelasian	Hyla	ex. gr.	arborea
Italy	Capo Mannu D1 Local Fauna (Mandriola), Sardinia	40.0409	8.3845	2.588	3.6	Piacencian	Piacencian	Hyla	ex. gr.	arborea
Ukraine	Gorishnaya Vygnanka	50.4612	25.0478	2.6	3.2	Piacencian	Piacencian	Hyla	.	arborea
Poland	Rębielice Królewskie 1A	51.0000	18.8667	2.6	3.6	Piacencian	Piacencian	Hyla	cf.	arborea
Poland	Rębielice Królewskie 2	51.0000	18.8667	2.8	3.6	Piacencian	Piacencian	Hyla	cf.	arborea
Italy	Arondelli	44.9167	8.0333	2.8	3.6	Piacencian	Piacencian	Hyla	.	sp.
Slovakia	Ivanovce near Trenčín	48.8304	17.9046	3.6	4.4	Zanclean	Zanclean	Hyla	.	arborea
Italy	Gargano	41.8000	15.4000	5	6	Zanclean	Messinian	Hyla	ex. gr.	arborea
Greece	Ano Metochi 3	41.1667	21.5833	5.25	6.8	Zanclean	Messinian	Hyla	.	arborea
Greece	Maramena 1	41.1791	23.4711	5.25	5.5	Zanclean	Messinian	Hyla	cf.	sp.
Hungary	Polgárdi 4	47.0500	18.3000	5.33	6.2	Messinian	Messinian	Hyla	.	sp.
Spain	Lomas de Casares 2	40.3500	-1.1000	5.46	5.46	Messinian	Messinian	Hyla	cf.	sp.
Ukraine	Cherevichnoje lower level	46.6333	30.6167	7	7.6	Messinian	Tortonian	Hyla	.	sp.
Greece	Pikermi 4	36.0800	23.8800	7.1	9	Messinian	Tortonian	Hyla	.	sp.
Turkey	Hayranli 1	39.7667	36.8333	7.9	8.7	Tortonian	Tortonian	Hyla	.	sp.
Austria	Kohfidisch	47.1667	16.3500	8.55	8.95	Tortonian	Tortonian	Hyla	.	sp.
Spain	Ampudia 5 (Duero Basin)	41.9167	-4.7833	8.7	9.6	Tortonian	Tortonian	Hyla	cf.	sp.
Spain	Ampudia 6 (Duero Basin)	41.9167	-4.7833	8.7	9.6	Tortonian	Tortonian	Hyla	cf.	sp.
Hungary	Rudabanya (grey marl 6A)	48.3833	20.6333	9.9	10.3	Tortonian	Tortonian	Hyla	.	sp.
Hungary	Rudabanya (black clay 5B)	48.3833	20.6333	9.9	10.3	Tortonian	Tortonian	Hyla	.	sp.
Hungary	Rudabánya, Borsod-Abaúj-Zemplén Province (all)	48.3833	20.6333	9.9	10.3	Tortonian	Tortonian	Hyla	.	sp.
Austria	Richardhof - Golfplatz	48.0538	16.2680	10.1	10.3	Tortonian	Tortonian	Hyla	cf.	arborea
Germany	Hammerschmiede 1	47.9258	10.5989	11.08	11.28	Tortonian	Tortonian	Hyla	.	sp.
Turkey	Kocgazi ASK	38.4000	30.1000	11.1	13.4	Tortonian	Serravallian	Hyla	.	sp.
Hungary	Felsőtárkány 2	47.9667	20.4167	11.2	11.4	Tortonian	Tortonian	Hyla	cf.	arborea
Hungary	Felsőtárkány 3/8	47.9667	20.4167	11.2	11.4	Tortonian	Tortonian	Hyla	cf.	arborea
Hungary	Felsőtárkány 3/10	47.9667	20.4167	11.2	11.4	Tortonian	Tortonian	Hyla	cf.	arborea
Hungary	Felsőtárkány 1	47.9667	20.4167	11.2	11.4	Tortonian	Tortonian	Hyla	cf.	arborea
Romania	Subpiatră 2/2, Bihor District	47.0000	22.3000	11.4	13	Tortonian	Tortonian	Hyla	.	sp.
Hungary	Felsőtárkány-Felnémet 2/3	47.9566	20.3937	11.6	11.8	Serravallian	Serravallian	Hyla	cf.	arborea
Romania	Tauţ, Arad district	46.2833	21.9333	11.85	12.05	Serravallian	Serravallian	Hyla	cf.	arborea
Hungary	Mátraszőlős 2	47.9667	19.6833	13.5	14	Serravallian	Langhian	Hyla	cf.	arborea
Hungary	Mátraszőlős 1	47.9667	19.6833	13.5	14	Serravallian	Langhian	Hyla	cf.	arborea
Slovakia	Devinská Nová Ves - Bonanza	48.0167	16.9333	13.5	13.7	Serravallian	Langhian	Hyla	.	sp.
Germany	Oggenhausen 1	48.6733	10.2397	16.5	16.6	Burdigalian	Burdigalian	Hyla	.	sp.
Germany	Oggenhausen 2	48.6669	10.2288	16.5	16.6	Burdigalian	Burdigalian	Hyla	.	sp.
Czech Republic	Dolnice near Cheb	50.0833	12.3833	17	17.5	Burdigalian	Burdigalian	Hyla	.	sp.
Austria	Oberdorf, Opencast MIne (O3+O4)	47.0667	15.1167	17.6	17.6	Burdigalian	Burdigalian	Hyla	.	sp.

## Sheet: Bufo bufo gr.
Table 9. Fossil occurrences of the Bufo bufo group in Europe.
Country	Locality	lat.	long.	min Ma	max Ma	upper stage	lower stage	Genus		species
England	Itteringham Pit, Norfolk	52.8333	1.1846	0.01	0.127	Upper Pleistocene	Upper Pleistocene	Bufo	.	bufo
England	Selsey, West Sussex	50.7365	-0.7906	0.01	0.127	Upper Pleistocene	Upper Pleistocene	Bufo	.	bufo
England	Shropham Pit (Interglacial Component), Norfolk	52.5000	0.9167	0.01	0.127	Upper Pleistocene	Upper Pleistocene	Bufo	.	bufo
England	Swanton Morley, Norfolk	-	-	0.01	0.127	Upper Pleistocene	Upper Pleistocene	Bufo	.	bufo
England	Hoe-Grange Quarray, Longcliffe near Brassington	-	-	0.01	1.64	Upper Pleistocene	Lower Pleistocene	Bufo	.	bufo
England	Westbury-on-Severn	-	-	0.01	1.64	Upper Pleistocene	Lower Pleistocene	Bufo	.	bufo
France	Brette 2	47.9167	0.3333	0.01	0.127	Upper Pleistocene	Upper Pleistocene	Bufo	.	bufo
France	Cantet Cave, Espeche, Haute Pyrenees	43.0500	0.3000	0.01	0.127	Upper Pleistocene	Upper Pleistocene	Bufo	.	bufo
France	Carriere Cave, a Gerde, Hautes Pyrenees	43.0500	0.1667	0.01	0.127	Upper Pleistocene	Upper Pleistocene	Bufo	.	bufo
France	Citoyenne	-	-	0.01	0.127	Upper Pleistocene	Upper Pleistocene	Bufo	.	bufo
France	Combe Grenal, east of Domme, Dordogne	44.8012	1.2170	0.01	0.127	Upper Pleistocene	Upper Pleistocene	Bufo	.	bufo
France	Hortus Cave, Valflaunès, Herault	43.7998	3.8746	0.01	0.127	Upper Pleistocene	Upper Pleistocene	Bufo	.	bufo
France	Noisetier	43.2000	0.8000	0.01	0.127	Upper Pleistocene	Upper Pleistocene	Bufo	.	bufo
France	Padirac	44.8333	1.7500	0.01	0.127	Upper Pleistocene	Upper Pleistocene	Bufo	.	bufo
France	Sirejol, Lot	44.9833	1.4667	0.01	0.127	Upper Pleistocene	Upper Pleistocene	Bufo	.	bufo
France	Pierres Blanches	47.8333	4.4500	0.01	1.64	Upper Pleistocene	Lower Pleistocene	Bufo	.	bufo
France	Arthez d´Asson PH3	43.0890	-0.2513	0.01	0.02	Upper Pleistocene	Upper Pleistocene	Bufo	.	bufo
Spain	Cueva Horá (Darro, Granada)	37.3500	-3.3000	0.01	0.127	Upper Pleistocene	Upper Pleistocene	Bufo	.	bufo
Spain	Aitzbitarte 4, Guipuzcoa Province	-	-	0.01	0.127	Upper Pleistocene	Upper Pleistocene	Bufo	.	bufo
Spain	Arbreda Cave near Serinyá, Girona, Catalunya District	42.1700	2.7400	0.01	0.127	Upper Pleistocene	Upper Pleistocene	Bufo	.	bufo
Spain	Chufin Cave, Santander Province	-	-	0.01	0.127	Upper Pleistocene	Upper Pleistocene	Bufo	.	bufo
Spain	Cova Rosa, Asturias Province	43.4419	-5.1362	0.01	0.127	Upper Pleistocene	Upper Pleistocene	Bufo	.	bufo
Spain	Cueto de la Mina, Asturias Province	43.3667	-6.0500	0.01	0.127	Upper Pleistocene	Upper Pleistocene	Bufo	.	bufo
Spain	Ekain, Deba, Guipuzcoa Province	43.2833	-2.3500	0.01	0.127	Upper Pleistocene	Upper Pleistocene	Bufo	.	bufo
Spain	Erralla, Guipuzcoa Province	43.1000	-2.2000	0.01	0.127	Upper Pleistocene	Upper Pleistocene	Bufo	.	bufo
Spain	Hienas Cave, Asturias Province	43.3400	-5.9200	0.01	0.127	Upper Pleistocene	Upper Pleistocene	Bufo	.	bufo
Spain	Huesos Cave, Asturias Province	-	-	0.01	0.127	Upper Pleistocene	Upper Pleistocene	Bufo	.	bufo
Spain	Jarama 2, Valdesotos, Guadalajara Province	40.9500	-3.3167	0.01	0.127	Upper Pleistocene	Upper Pleistocene	Bufo	.	bufo
Spain	Jarama 6, Valdesotos, Guadalajara Province	40.9500	-3.3167	0.01	0.127	Upper Pleistocene	Upper Pleistocene	Bufo	.	bufo
Spain	Laminak Cave II, Berriatua, Vizkaya Province	43.3167	-2.4667	0.01	0.127	Upper Pleistocene	Upper Pleistocene	Bufo	.	bufo
Spain	Paloma Cave, Asturias Province	-	-	0.01	0.127	Upper Pleistocene	Upper Pleistocene	Bufo	.	bufo
Belgium	Marie-Jeanne, Hastiere-Lavaux	50.2167	4.8333	0.01	0.127	Upper Pleistocene	Upper Pleistocene	Bufo	.	bufo
Germany	Burgtonna, northwest of Erfurt, Thuringia	51.0667	10.7333	0.01	0.127	Upper Pleistocene	Upper Pleistocene	Bufo	.	bufo
Germany	Ehringsdorf Site Complex, Upper Pleistocene Units	50.9667	11.3500	0.01	0.127	Upper Pleistocene	Upper Pleistocene	Bufo	.	bufo
Germany	Grabschütz, Gräfenhainichen	51.7333	12.4500	0.01	0.127	Upper Pleistocene	Upper Pleistocene	Bufo	.	bufo
Germany	Gröbern, Delitzsch	51.5333	12.3500	0.01	0.127	Upper Pleistocene	Upper Pleistocene	Bufo	cf.	bufo
Germany	Grundfelsen Cave near Gaisheim, Nuremberg area	49.5500	12.4500	0.01	0.127	Upper Pleistocene	Upper Pleistocene	Bufo	.	bufo
Germany	Günthersthaler Lake near Velden, Nuremberg area	49.6167	11.5167	0.01	0.127	Upper Pleistocene	Upper Pleistocene	Bufo	.	bufo
Germany	Michelfeld, Oberpfalz	49.7000	11.5833	0.01	0.127	Upper Pleistocene	Upper Pleistocene	Bufo	.	bufo
Germany	Miesenheim II, Neuwied Basin	50.4000	7.4167	0.01	0.127	Upper Pleistocene	Upper Pleistocene	Bufo	.	bufo
Germany	Weimar Park Cave Travertine, Thuringia	50.8933	11.3167	0.01	0.127	Upper Pleistocene	Upper Pleistocene	Bufo	.	bufo
Germany	Schönfeld near Cottbus	-	-	0.01	0.127	Upper Pleistocene	Upper Pleistocene	Bufo	.	bufo
Germany	Steinheim an der Murr, north of Stuttgart	48.9667	9.2833	0.01	0.127	Upper Pleistocene	Upper Pleistocene	Bufo	.	bufo
Germany	Taubach near Weimar	50.9500	11.3833	0.01	0.127	Upper Pleistocene	Upper Pleistocene	Bufo	.	bufo
Germany	Gleitsch-Teufelsbrücke near Saalfeld, Thuringia	50.6500	11.3667	0.01	0.127	Upper Pleistocene	Upper Pleistocene	Bufo	.	bufo
Germany	Teufelshöhle, Pottenstein, northeast of Erlangen	49.7722	11.4091	0.01	0.127	Upper Pleistocene	Upper Pleistocene	Bufo	.	bufo
Germany	Schmiedberg-Abri near Hirschbach, Oberpfalz	-	-	0.01	1.64	Upper Pleistocene	Lower Pleistocene	Bufo	.	bufo
Germany	Stuttgart quarry Biedermann	48.7667	9.1833	0.01	1.64	Upper Pleistocene	Lower Pleistocene	Bufo	.	bufo
Germany	Stuttgart Viadukt	48.7667	9.1833	0.01	1.64	Upper Pleistocene	Lower Pleistocene	Bufo	.	bufo
Germany	Weimar-Stadtgebiet	50.9833	11.3167	0.01	1.64	Upper Pleistocene	Lower Pleistocene	Bufo	.	bufo
Poland	Ciasna Cave, Layers 6 and 7	50.7667	18.6167	0.01	0.127	Upper Pleistocene	Upper Pleistocene	Bufo	cf.	bufo
Poland	Jaskinia Niedostepna	-	-	0.01	0.127	Upper Pleistocene	Upper Pleistocene	Bufo	cf.	bufo
Poland	Niedostepna Cave	-	-	0.01	0.127	Upper Pleistocene	Upper Pleistocene	Bufo	cf.	bufo
Poland	Zalas	-	-	0.01	0.127	Upper Pleistocene	Upper Pleistocene	Bufo	.	bufo
Czech Republic	Dekansky Vrch	-	-	0.01	0.127	Upper Pleistocene	Upper Pleistocene	Bufo	.	bufo
Czech Republic	Malenice	49.1333	13.8833	0.01	0.127	Upper Pleistocene	Upper Pleistocene	Bufo	.	bufo
Italy	Arene Candide Cave	-	-	0.01	0.127	Upper Pleistocene	Upper Pleistocene	Bufo	.	bufo
Italy	Finochione	-	-	0.01	0.127	Upper Pleistocene	Upper Pleistocene	Bufo	.	bufo
Italy	San Teodoro Cave, Acuedolci, Sicily	38.0500	14.5833	0.01	0.127	Upper Pleistocene	Upper Pleistocene	Bufo	.	bufo
Italy	Torre del Pagliaccetto, Rome	41.9000	12.4833	0.01	0.127	Upper Pleistocene	Upper Pleistocene	Bufo	.	bufo
Italy	Val Radice, Frosinone, southeast of Rome	41.6333	13.3167	0.01	0.127	Upper Pleistocene	Upper Pleistocene	Bufo	.	bufo
Italy	Cucigliana Cave, Monti Pisani	-	-	0.01	1.64	Upper Pleistocene	Lower Pleistocene	Bufo	.	bufo
Italy	Monte Peglia	-	-	0.01	1.64	Upper Pleistocene	Lower Pleistocene	Bufo	.	bufo
Hungary	Kalman Lambrecht Cave, Buekk Mountains region	48.1700	20.5800	0.01	0.127	Upper Pleistocene	Upper Pleistocene	Bufo	.	bufo
Croatia	Pecine U Brini	-	-	0.01	0.127	Upper Pleistocene	Upper Pleistocene	Bufo	.	bufo
Croatia	Šandalja near Pula	44.8683	13.8480	0.01	0.127	Upper Pleistocene	Upper Pleistocene	Bufo	.	bufo
Morocco	El Harhoura 1 (Temara)	33.9500	-6.9333	0.01	0.2	Upper Pleistocene	Middle Pleistocene	Bufo	.	bufo
Germany	Weimar-Ehringsdorf, Kavernen im unteren Travertin	50.9667	11.3500	0.01	0.127	Upper Pleistocene	Upper Pleistocene	Bufo	.	bufo
Germany	Weimar-Ehringsdorf, Schwarzerde-Kolluvium	50.9667	11.3500	0.01	0.127	Upper Pleistocene	Upper Pleistocene	Bufo	.	bufo
Germany	Burgtonna, Hystrix-Horizont	51.0667	10.7333	0.01	0.127	Upper Pleistocene	Upper Pleistocene	Bufo	.	bufo
Germany	Burgtonna, Deckschichten	51.0667	10.7333	0.01	0.127	Upper Pleistocene	Upper Pleistocene	Bufo	.	bufo
Germany	Saalfeld Roter Berg, Thuringia	50.6500	11.3667	0.01	0.1	Upper Pleistocene	Upper Pleistocene	Bufo	.	bufo
Germany	Gamsenberg near Oppurg (fissure top), Thuringia	50.7167	11.6500	0.01	0.11	Upper Pleistocene	Upper Pleistocene	Bufo	.	bufo
Germany	Gera, Lindenthaler Hyänenhöhle	50.8667	12.0833	0.01	0.1	Upper Pleistocene	Upper Pleistocene	Bufo	.	bufo
Italy	Fondo Cattìe, Maglie (LE)	40.1167	18.3000	0.01	0.127	Upper Pleistocene	Upper Pleistocene	Bufo	.	bufo
Italy	Dolina, Maglie (LE)	40.1167	18.3000	0.01	0.127	Upper Pleistocene	Upper Pleistocene	Bufo	.	bufo
Italy	San Vito di Leguzzano 1 e 2 (VI)	45.9000	12.3000	0.01	0.78	Upper Pleistocene	Middle Pleistocene	Bufo	.	bufo
Italy	Brecce di Montorio (VR)	45.4500	11.0667	0.01	0.127	Upper Pleistocene	Upper Pleistocene	Bufo	.	bufo
Italy	Bus de la Fanta (VR)	45.9500	12.3200	0.01	0.127	Upper Pleistocene	Upper Pleistocene	Bufo	.	bufo
Italy	Pietra Ligure (SV)	44.1500	8.2833	0.01	1.8	Upper Pleistocene	Lower Pleistocene	Bufo	.	bufo
Spain	Cueva del Boquete de Zafarraya, Sierra de Alhama, Málaga	36.9667	-4.1333	0.01	0.127	Upper Pleistocene	Upper Pleistocene	Bufo	.	bufo
Morocco	Doukkala 1+2 Niveau supérieur	33.9500	-6.9300	0.01	0.02	Upper Pleistocene	Upper Pleistocene	Bufo	.	bufo
Portugal	Guia, Albufeira	37.1362	-8.3009	0.01	0.015	Upper Pleistocene	Upper Pleistocene	Bufo	.	bufo
Hungary	Csákvár (Pleistocene)	47.4000	18.4500	0.011	0.126	Upper Pleistocene	Upper Pleistocene	Bufo	.	bufo
Spain	Cova del Gegant, Massif of Garraf, Sitges, Barcelona	41.2333	1.7333	0.011	0.126	Upper Pleistocene	Upper Pleistocene	Bufo	cf.	bufo
Spain	Cova del Gegant, Massif of Garraf, Sitges, Barcelona	41.2333	1.7333	0.011	0.126	Upper Pleistocene	Upper Pleistocene	Bufo	.	bufo
England	Roger´s Cave (Symonds Yat East Cave No.14), Wye Valley, Herefordshire	51.8374	-2.6389	0.011	0.012	Upper Pleistocene	Upper Pleistocene	Bufo	.	bufo
England	Cassington, Oxfordshire	51.7955	-1.3334	0.012	0.022	Upper Pleistocene	Upper Pleistocene	Bufo	.	bufo
England	Cathole Cave near Ilston, Gower Peninsula, West Glamorgan	51.5907	-4.1119	0.012	0.028	Upper Pleistocene	Upper Pleistocene	Bufo	.	bufo
Spain	L´Escala (LE), Cala Montgó, Girona	41.9500	3.2000	0.012	1.806	Upper Pleistocene	Lower Pleistocene	Bufo	cf.	bufo
England	Hoyle´s Mouth Cave near Tenby, Dyfed	51.6698	-4.7318	0.013	0.028	Upper Pleistocene	Upper Pleistocene	Bufo	.	bufo
Spain	El Portalón, entrance Cueva Mayor, Sierra Atapuerca, Burgos	42.3300	-3.5100	0.017	0.037	Upper Pleistocene	Upper Pleistocene	Bufo	.	bufo
England	Pontnewydd Cave near St. Asaph, Elwy Valley in Clwyd, North Wales	53.2286	-3.4860	0.02	0.18	Upper Pleistocene	Middle Pleistocene	Bufo	.	bufo
Croatia	Velika Pećina Cave	43.6858	16.5539	0.026	0.034	Upper Pleistocene	Upper Pleistocene	Bufo	.	bufo
England	Pin Hole Cave, Creswell Crags gorge, E Creswell, Derbyshire	53.2615	-1.2022	0.03	0.039	Upper Pleistocene	Upper Pleistocene	Bufo	.	bufo
England	Robin Hood´s Cave, Creswell Crags gorge, E Creswell, Derbyshire	53.2622	-1.2004	0.03	0.039	Upper Pleistocene	Upper Pleistocene	Bufo	.	bufo
Spain	Teixoneres II Cave	41.8000	1.9000	0.03	0.038	Upper Pleistocene	Upper Pleistocene	Bufo	.	bufo
Spain	Cueva del Conde, Santo Adriano, Asturias	43.3167	-5.9833	0.031	0.039	Upper Pleistocene	Upper Pleistocene	Bufo	.	bufo
Italy	Grotta Generosa, San Fedele d´Intelvi, Como	45.9300	9.0200	0.031	0.038	Upper Pleistocene	Upper Pleistocene	Bufo	.	bufo
Spain	Canyars in the town of Gavà, 20 km W Barcelona	41.4161	2.2310	0.039	0.04	Upper Pleistocene	Upper Pleistocene	Bufo	cf.	bufo
Spain	Abric Romaní near Capellades, 45 km NW Barcelona	41.5328	1.6881	0.04	0.07	Upper Pleistocene	Upper Pleistocene	Bufo	.	bufo
England	Milton Hill Cave near Wells, Somerset	51.2218	-2.6612	0.04	0.043	Upper Pleistocene	Upper Pleistocene	Bufo	.	bufo
Italy	Grotta di Equi, Massa-Carrara Province	44.1669	10.1526	0.045	0.045	Upper Pleistocene	Upper Pleistocene	Bufo	.	bufo
England	Little Hoyle Cave near Tenby, Dyfed	51.6698	-4.7318	0.046	0.048	Upper Pleistocene	Upper Pleistocene	Bufo	.	bufo
England	Tornewton Cave (Hyaena stratum), Devon	50.4944	-3.6706	0.075	0.085	Upper Pleistocene	Upper Pleistocene	Bufo	.	bufo
Spain	Preresa, Perales del Rio, Getafe, 18 km SE Madrid	40.3048	-3.5734	0.079	0.089	Upper Pleistocene	Upper Pleistocene	Bufo	.	bufo
Spain	Hat, Jarama valley, San Martin de la Vega, 18 km SE Madrid	40.2616	-3.5347	0.079	0.089	Upper Pleistocene	Upper Pleistocene	Bufo	.	bufo
France	Artenac, Charente	45.8500	0.3333	0.08	0.127	Upper Pleistocene	Upper Pleistocene	Bufo	.	bufo
Spain	Cueva del Camino Secteur Central, Pinilla del Valle, Madrid	40.9254	-3.8063	0.083	0.099	Upper Pleistocene	Upper Pleistocene	Bufo	.	bufo
Spain	Cueva del Camino Secteur Nord, Pinilla del Valle, Madrid	40.9254	-3.8063	0.084	0.1	Upper Pleistocene	Upper Pleistocene	Bufo	.	bufo
France	Bois Roche Cave 1a, near Cognac, Charente	45.7000	-0.3333	0.085	0.075	Upper Pleistocene	Upper Pleistocene	Bufo	.	bufo
France	Bois Roche Cave 1c, near Cognac, Charente	45.7000	-0.3333	0.085	0.075	Upper Pleistocene	Upper Pleistocene	Bufo	.	bufo
France	Bois Roche Cave 2, near Cognac, Charente	45.7000	-0.3333	0.085	0.075	Upper Pleistocene	Upper Pleistocene	Bufo	.	bufo
Italy	Valdemino Cave, 26-27 (Borgio Verezzi, Liguria)	44.1633	12.4523	0.1	0.11	Upper Pleistocene	Upper Pleistocene	Bufo	.	bufo
Germany	Gamsenberg near Oppurg (fissure basis), Thuringia	50.7167	11.6500	0.11	0.7	Upper Pleistocene	Middle Pleistocene	Bufo	.	bufo
England	Deeping St. James, north bank River Welland, Lincolnshire	52.6692	-0.2857	0.115	0.122	Upper Pleistocene	Upper Pleistocene	Bufo	.	bufo
France	Lazaret C, Alpes Maritimes	-	-	0.12	0.2	Middle Pleistocene	Middle Pleistocene	Bufo	.	bufo
Czech Republic	Zechovice	49.1667	13.8667	0.12	1.64	Upper Pleistocene	Lower Pleistocene	Bufo	.	bufo
China	Zhoukoudian (Choukoutien), Fangshan District, Beijing City	39.6833	115.9350	0.126	0.78	Middle Pleistocene	Middle Pleistocene	Bufo	.	bufo
England	Boxgrove, West Sussex	50.8593	-0.7127	0.127	0.7	Middle Pleistocene	Middle Pleistocene	Bufo	cf.	bufo
England	Boxgrove, West Sussex	50.8593	-0.7127	0.127	0.7	Middle Pleistocene	Middle Pleistocene	Bufo	.	bufo
England	Cudmore Grove, Mersea Island, Essex	51.7907	0.9933	0.127	0.7	Middle Pleistocene	Middle Pleistocene	Bufo	.	bufo
England	West Runton Freshwater Bed near Cromer, Norfolk	52.9410	1.2540	0.127	0.7	Middle Pleistocene	Middle Pleistocene	Bufo	.	bufo
France	Abimes de la Fage, Correze	45.3667	1.8833	0.127	0.7	Middle Pleistocene	Middle Pleistocene	Bufo	.	bufo
France	Montousse 3, Hautes Pyrenees	43.0667	0.4167	0.127	0.7	Middle Pleistocene	Middle Pleistocene	Bufo	.	bufo
France	Terra Amata, Alpes Maritime	-	-	0.127	0.7	Middle Pleistocene	Middle Pleistocene	Bufo	.	bufo
Spain	Ambrona, Soria Province	41.1667	-2.5000	0.127	0.7	Middle Pleistocene	Middle Pleistocene	Bufo	.	bufo
Spain	Arriaga, Madrid Province	40.3300	-3.5200	0.127	0.7	Middle Pleistocene	Middle Pleistocene	Bufo	.	bufo
Spain	Atapuerca, Burgos Province	42.3667	-3.5000	0.127	0.7	Middle Pleistocene	Middle Pleistocene	Bufo	.	bufo
Spain	Grajas Cave, Malaga Province	36.6959	-5.2693	0.127	0.7	Middle Pleistocene	Middle Pleistocene	Bufo	.	bufo
Spain	Union	-	-	0.127	0.7	Middle Pleistocene	Middle Pleistocene	Bufo	.	bufo
Spain	Yedras Cave, Granada Province	-	-	0.127	0.7	Middle Pleistocene	Middle Pleistocene	Bufo	.	bufo
Netherland	Maastricht-Belvedere 3 southern Limburg	50.8500	5.6833	0.127	0.7	Middle Pleistocene	Middle Pleistocene	Bufo	cf.	bufo
Netherland	Maastricht-Belvedere 4 southern Limburg	50.8500	5.6833	0.127	0.7	Middle Pleistocene	Middle Pleistocene	Bufo	.	bufo
Germany	Bilzingsleben, north of Erfurt, Thuringia	51.2833	10.0667	0.127	0.7	Middle Pleistocene	Middle Pleistocene	Bufo	.	bufo
Germany	Breitenburg Cave, near Gössweinstein, Bavaria	49.7667	11.3333	0.127	0.7	Middle Pleistocene	Middle Pleistocene	Bufo	.	bufo
Germany	Weimar-Ehringsdorf Site Complex, Lower Travertine	50.9667	11.3500	0.127	0.7	Middle Pleistocene	Middle Pleistocene	Bufo	.	bufo
Germany	Hunas, near Hartmannshof, Erlangen, Bavaria	49.5167	11.5500	0.127	0.7	Middle Pleistocene	Middle Pleistocene	Bufo	.	bufo
Germany	Kärlich G, near Koblenz	50.3833	7.4833	0.127	0.7	Middle Pleistocene	Middle Pleistocene	Bufo	.	bufo
Germany	Miesenheim I, Neuwied Basin	50.4000	7.4167	0.127	0.7	Middle Pleistocene	Middle Pleistocene	Bufo	.	bufo
Germany	Muehlhausen, Thuringia	51.2167	10.4500	0.127	0.7	Middle Pleistocene	Middle Pleistocene	Bufo	.	bufo
Germany	Stuttgart quarries Hass und Lauster	48.7667	9.1833	0.127	0.7	Middle Pleistocene	Middle Pleistocene	Bufo	.	bufo
Austria	Hundsheim	48.1167	16.9333	0.127	1.64	Upper Pleistocene	Lower Pleistocene	Bufo	cf.	bufo
Italy	Loreto di Venosa, Potenza	40.6333	15.8000	0.127	1.64	Middle Pleistocene	Lower Pleistocene	Bufo	.	bufo
Croatia	Potocka Zijalka	-	-	0.127	0.7	Middle Pleistocene	Middle Pleistocene	Bufo	.	bufo
Germany	Weimar-Ehringsdorf, Pariser Horizont	50.9667	11.3500	0.127	0.7	Middle Pleistocene	Middle Pleistocene	Bufo	.	bufo
Italy	Fornace di Cornedo (VI)	45.6167	11.3333	0.127	0.78	Middle Pleistocene	Middle Pleistocene	Bufo	.	bufo
Spain	Sima del Elefante TE18+TE19, Sierra de Atapuerca, Burgos	42.3300	-3.5100	0.25	0.35	Middle Pleistocene	Middle Pleistocene	Bufo	.	bufo
France	Lunel-Viel, Mas des Caves (Hérault)	43.6833	4.1333	0.3	0.34	Middle Pleistocene	Middle Pleistocene	Bufo	.	bufo
England	Greenlands Pit, Purfleet, Essex	51.4837	0.2524	0.328	0.328	Middle Pleistocene	Middle Pleistocene	Bufo	.	bufo
England	Barnfield Pit, Swanscombe, Kent	51.4456	0.2991	0.374	0.424	Middle Pleistocene	Middle Pleistocene	Bufo	.	bufo
England	Beeches Pit, 2.5km from Icklingham, West Stow, Suffolk	52.3150	0.6383	0.374	0.424	Middle Pleistocene	Middle Pleistocene	Bufo	.	bufo
England	East Farm, Barnham, Suffolk	52.3667	52.3667	0.374	0.424	Middle Pleistocene	Middle Pleistocene	Bufo	.	bufo
England	Hoxne, Suffolk	52.3528	1.2007	0.374	0.424	Middle Pleistocene	Middle Pleistocene	Bufo	.	bufo
Spain	Áridos 1, left bank Jarama river, Arganda, Madrid Procince	40.3000	-3.4333	0.374	0.424	Middle Pleistocene	Middle Pleistocene	Bufo	.	bufo
Ukraine	Chigirin, left margin Sokindrovka River, Dnieper Basinm Cherkassk	49.0802	32.6525	0.38	0.42	Middle Pleistocene	Middle Pleistocene	Bufo	.	verrucosissimus
Spain	Gran Dolina (TD=Trinchera Dolina), Atapuerca, Burgos	42.3400	-3.4400	0.4	0.9	Middle Pleistocene	Lower Pleistocene	Bufo	.	bufo
Spain	Gran Dolina TD 10, Atapuerca, Burgos	42.3400	-3.4400	0.4	0.4	Middle Pleistocene	Middle Pleistocene	Bufo	.	bufo
Russia	Berezovka, Nizhegorodsk	55.7143	42.6130	0.42	0.78	Middle Pleistocene	Middle Pleistocene	Bufo	.	verrucosissimus
Ukraine	Nagornoye-1 east shore Kagul Lake, Reni District, Odessa Region	45.4304	28.4489	0.475	0.51	Middle Pleistocene	Middle Pleistocene	Bufo	ex. gr.	bufo
Russia	Kuznetsovka left board of Podgornyi Buerak, Uvarovo rayon, Tambov oblast`	51.9600	42.1900	0.475	0.51	Middle Pleistocene	Middle Pleistocene	Bufo	.	bufo
Germany	Gossweinstein Oberfranken	49.7667	11.3333	0.5	0.95	Middle Pleistocene	Lower Pleistocene	Bufo	.	bufo
Russia	Koziy Ovrag	50.9000	39.8000	0.5	0.65	Middle Pleistocene	Middle Pleistocene	Bufo	.	bufo
Russia	Koziy Ovrag	50.9001	39.8001	0.5	0.65	Middle Pleistocene	Middle Pleistocene	Bufo	.	verrucosissimus
Russia	Yablonovets, Petrovskiy rayon, Tambovskaya Oblast	52.4656	40.4508	0.5	0.65	Middle Pleistocene	Middle Pleistocene	Bufo	.	bufo
Russia	Yablonovets, Petrovskiy rayon, Tambovskaya Oblast	52.4656	40.4508	0.5	0.65	Middle Pleistocene	Middle Pleistocene	Bufo	.	verrucosissimus
Spain	Gran Dolina TD 8, Atapuerca, Burgos	42.3400	-3.4400	0.6	0.7	Middle Pleistocene	Middle Pleistocene	Bufo	.	bufo
Russia	Krolatnik near Maly Liman, Rossosh District, Voronezh	50.0000	39.0000	0.6	0.6	Middle Pleistocene	Middle Pleistocene	Bufo	.	bufo
France	Dufort, Gard, central Mediterranean basin	-	-	0.7	1.64	Lower Pleistocene	Lower Pleistocene	Bufo	.	bufo
Spain	Castelldefels, Barcelona Province	41.2833	1.9667	0.7	1.64	Lower Pleistocene	Lower Pleistocene	Bufo	.	bufo
Poland	Kielniki 3A	52.3667	19.7500	0.7	1.64	Lower Pleistocene	Lower Pleistocene	Bufo	.	bufo
Poland	Kozi Grzbiet	50.7964	15.3844	0.7	0.7	Middle Pleistocene	Middle Pleistocene	Bufo	.	bufo
Poland	Zabia Cave	51.1667	22.6000	0.7	1.64	Lower Pleistocene	Lower Pleistocene	Bufo	.	bufo
Poland	Zalesiaki A	51.1000	18.9167	0.7	1.64	Lower Pleistocene	Lower Pleistocene	Bufo	.	bufo
Slovakia	Včeláre	48.5833	20.8167	0.7	1.64	Lower Pleistocene	Lower Pleistocene	Bufo	.	bufo
Czech Republic	Stránská Skála Hill near Brno	49.2000	16.6333	0.7	1.64	Lower Pleistocene	Lower Pleistocene	Bufo	.	bufo
Italy	Cava Dell'Erba Apricena, Foggia	41.4500	15.5667	0.7	1.64	Lower Pleistocene	Lower Pleistocene	Bufo	.	bufo
Hungary	Villány 5 and 8, Barany	45.8688	18.4536	0.7	1.64	Lower Pleistocene	Lower Pleistocene	Bufo	.	bufo
Italy	Cengelle, Monte Tondo, Soave (VR)	45.4200	11.2500	0.7	0.78	Middle Pleistocene	Middle Pleistocene	Bufo	.	bufo
Italy	Cava Pirro Apricena, Foggia	41.4500	15.5667	0.7	1.64	Lower Pleistocene	Lower Pleistocene	Bufo	.	bufo
Russia	Ilyinka 2	52.0000	42.0000	0.7	0.7	Middle Pleistocene	Middle Pleistocene	Bufo	.	bufo
Tunisia	Wadi Sarrat	35.6249	8.6447	0.7	0.7	Middle Pleistocene	Middle Pleistocene	Bufo	.	bufo
Spain	Gran Dolina TD 7, Atapuerca, Burgos	42.3400	-3.4400	0.78	0.78	Lower Pleistocene	Lower Pleistocene	Bufo	.	bufo
Austria	Bad Deutsch-Altenburg 2C1	48.1333	16.9000	0.78	1.8	Lower Pleistocene	Lower Pleistocene	Bufo	.	bufo
Poland	Jaskinia Żabia	-	-	0.78	1.8	Lower Pleistocene	Lower Pleistocene	Bufo	.	bufo
Spain	Bagur-2 (B-2), Begur, Girone	41.9500	3.2167	0.781	1.806	Lower Pleistocene	Lower Pleistocene	Bufo	cf.	bufo
Spain	Bagur-2 (B-2), Begur, Girone	41.9500	3.2167	0.781	1.806	Lower Pleistocene	Lower Pleistocene	Bufo	.	bufo
Romania	Betfia IX/C, Bihor County	46.9667	22.0333	0.8	1.8	Lower Pleistocene	Lower Pleistocene	Bufo	.	bufo
Spain	El Chaparral, Villaluenga del Rosario, Cádiz	36.6982	-5.3888	0.8	1.8	Lower Pleistocene	Lower Pleistocene	Bufo	.	bufo
Italy	Monte Argentario (Miniera della Polveriera), Grosseto	42.4065	11.1545	0.8	1.8	Lower Pleistocene	Lower Pleistocene	Bufo	cf.	bufo
Spain	Gran Dolina TD 5, Atapuerca, Burgos	42.3400	-3.4400	0.85	0.9	Lower Pleistocene	Lower Pleistocene	Bufo	.	bufo
Spain	Gran Dolina TD 6-3, Atapuerca, Burgos	42.3400	-3.4400	0.85	0.9	Lower Pleistocene	Lower Pleistocene	Bufo	.	bufo
Spain	Gran Dolina TD 6-1+TD 6-2, Atapuerca, Burgos	42.3400	-3.4400	0.85	0.85	Lower Pleistocene	Lower Pleistocene	Bufo	.	bufo
Germany	Untermassfeld bei Meiningen (Auf den Almen)	50.5333	10.4167	1	1	Lower Pleistocene	Lower Pleistocene	Bufo	cf.	bufo
Spain	Sima del Elefante TE9, Sierra de Atapuerca, Burgos	42.3300	-3.5100	1.06	1.38	Lower Pleistocene	Lower Pleistocene	Bufo	.	bufo
Spain	Sima del Elefante TE11, Sierra de Atapuerca, Burgos	42.3300	-3.5100	1.06	1.38	Lower Pleistocene	Lower Pleistocene	Bufo	.	bufo
Spain	Sima del Elefante TE14, Sierra de Atapuerca, Burgos	42.3300	-3.5100	1.06	1.38	Lower Pleistocene	Lower Pleistocene	Bufo	.	bufo
Spain	Sima del Elefante TE10, Sierra de Atapuerca, Burgos	42.3300	-3.5100	1.06	1.38	Lower Pleistocene	Lower Pleistocene	Bufo	.	bufo
Spain	Cal Guardiola (CG), Terassa, Barcelone	42.0000	2.0000	1.1	1.2	Lower Pleistocene	Lower Pleistocene	Bufo	.	bufo
Spain	Casablanca 3 (ACB-3), Almenara, Castellón	39.7500	-0.2167	1.1	1.1	Lower Pleistocene	Lower Pleistocene	Bufo	.	bufo
Spain	Cueva de la Victoria-1 (CV-1), Carthagène, Murcia	37.6167	-0.8667	1.1	1.2	Lower Pleistocene	Lower Pleistocene	Bufo	cf.	bufo
Spain	Can Altisench (CA), Castelldefels, Massif de Garraf, Barcelone	41.2900	1.9400	1.2	1.2	Lower Pleistocene	Lower Pleistocene	Bufo	.	bufo
Italy	Pirro Nord (Cava dell´Erba, Cava Pirro), Apricena, Apulia	41.4500	15.5667	1.3	1.7	Lower Pleistocene	Lower Pleistocene	Bufo	.	bufo
Spain	Sierra de Quibas, Abanilla, Murcia	38.3000	-1.0500	1.3	1.4	Lower Pleistocene	Lower Pleistocene	Bufo	.	bufo
Spain	Barranco León 5 (BL-5=Capa D), Dépression de Guadix-Baza, Grenade	37.5000	-3.0000	1.3	1.3	Lower Pleistocene	Lower Pleistocene	Bufo	.	bufo
Russia	Liventsovka horizon 5, near Rostov-on-Don	47.2400	39.7100	1.8	2.6	Gelasian	Gelasian	Bufo	cf.	bufo
Spain	Casablanca 1 (ACB-1), Almenara, Castellón	39.7500	-0.2167	1.8	1.9	Gelasian	Gelasian	Bufo	.	bufo
France	Montoussé 5, Hautes Pyrenees	43.0667	0.4167	1.9	2	Gelasian	Gelasian	Bufo	.	bufo
Bulgaria	Varshets 6 km NNE, Michajlovrad Province	43.2167	23.2833	2	2.5	Gelasian	Gelasian	Bufo	cf.	bufo
Ukraine	Kotlovina, middle level	45.5000	28.5667	2	2.2	Gelasian	Gelasian	Bufo	cf.	bufo
Spain	Casablanca 4 (ACB-4), Almenara, Castellón	39.7500	-0.2167	2.3	2.35	Gelasian	Gelasian	Bufo	.	bufo
Russia	Veselovka, Taman` Peninsula, Krasnodar region	45.1269	36.9050	2.5	2.7	Piacencian	Piacencian	Bufo	ex. gr.	bufo
Spain	Cova Bonica (CBo), Massif of Garraf, Gavà, Barcelona	41.3800	1.9300	2.5	2.6	Gelasian	Gelasian	Bufo	.	bufo
Spain	Concud Estacion 2 (CCE2)	40.3833	-1.1333	2.54	2.54	Gelasian	Gelasian	Bufo	cf.	bufo
Germany	Kaltensundheim, Rhön	50.6167	10.1667	2.6	3.6	Piacencian	Piacencian	Bufo	.	bufo
Poland	Rębielice Królewskie 1A	51.0000	18.8667	2.6	3.6	Piacencian	Piacencian	Bufo	.	bufo
Ukraine	Kotlovina, western bank of Yalpug Lake, Oddessa region	45.5000	28.5667	2.6	3.6	Piacencian	Piacencian	Bufo	ex. gr.	bufo
Ukraine	Kotlovina, western bank of Yalpug Lake, Oddessa region	45.5000	28.5667	2.6	3.6	Piacencian	Piacencian	Bufo	.	bufo
Russia	Uryv-2, Voronezh region	51.1117	39.1625	2.7	3.1	Piacencian	Piacencian	Bufo	ex. gr.	bufo
Italy	Arondelli	44.9167	8.0333	2.8	3.6	Piacencian	Piacencian	Bufo	cf.	bufo
Poland	Rębielice Królewskie 2	51.0000	18.8667	2.8	3.6	Piacencian	Piacencian	Bufo	.	bufo
Slovakia	Hajnáčka 1 to 1.5 km SE, near Rimavská Sobota	48.2100	19.9685	2.8	3.6	Piacencian	Piacencian	Bufo	.	bufo
Russia	Apastovo, Apastovo Distroct, Tatarstan	55.2042	48.5044	3	3.8	Piacencian	Piacencian	Bufo	.	verrucosissimus
Poland	Węże 2	52.3500	22.1500	3	3.3	Piacencian	Piacencian	Bufo	.	bufo
Ukraine	Dolinskoe near Reny, Oddessa region	45.4667	28.3333	3.4	3.7	Piacencian	Piacencian	Bufo	ex. gr.	bufo
France	Sète, Cap de Lazaret, Hérault	43.4000	3.6833	3.5	3.6	Piacencian	Piacencian	Bufo	.	bufo
Russia	Korotoyak-Belogor'e, Voronezh Region	50.9814	39.1828	3.6	3.8	Gelasian	Gelasian	Bufo	.	verrucosissimus
Poland	Węże 1	52.3500	22.1500	3.6	4.2	Zanclean	Zanclean	Bufo	.	bufo
Slovakia	Ivanovce near Trenčín	48.8304	17.9046	3.6	4.4	Zanclean	Zanclean	Bufo	.	bufo
Spain	Celadas 6	40.4667	-11500	4.69	4.69	Zanclean	Zanclean	Bufo	.	spinosus
Italy	Gargano	41.8000	15.4000	5	6	Zanclean	Messinian	Bufo	.	bufo
Hungary	Osztramos 1C	48.5250	20.7583	5	5.33	Zanclean	Zanclean	Bufo	.	bufo
Spain	Santa Barbara	39.3833	-1.4333	6.2	9.6	Messinian	Tortonian	Bufo	.	bufo
Spain	Concud 98' (CC)	40.3833	-1.1333	7.09	7.09	Messinian	Messinian	Bufo	cf.	bufo
Spain	Los Mansuetos (LM)	40.4000	-1.1000	7.11	7.11	Messinian	Messinian	Bufo	.	bufo
Hungary	Csákvár, Esterhźy Cave, Fejér Province	47.4000	18.4500	7.6	8.8	Tortonian	Tortonian	Bufo	cf.	bufo
Austria	Kohfidisch	47.1667	16.3500	8.55	8.95	Tortonian	Tortonian	Bufo	.	bufo
Czech Republic	Suchomasty	49.9000	14.0667	8.8	9.2	Tortonian	Tortonian	Bufo	cf.	bufo
Slovakia	Devinská Nová Ves - Bonanza	48.0167	16.9333	13.5	13.7	Serravallian	Langhian	Bufo	cf.	bufo
Slovakia	Devinská Nová Ves - Zapfe´s fissure	48.0167	16.9333	13.7	14.5	Langhian	Langhian	Bufo	.	bufo

## Sheet: Bufotes viridis gr.
Table 10. Fossil occurrences of the Bufotes viridis group in Europe.
Country	Locality	lat.	long.	min Ma	max Ma	upper stage	lower stage	Genus		species
Italy	San Vito Lo Capo K22, Sicily (Pleistocene-Holocene)	38.2000	12.7500	0	0.05	Holocene	Upper Pleistocene	Bufotes	.	viridis
Italy	Riparo del Castello, Termini Imerese (PA)	37.4667	14.4667	0	0.05	Holocene	Upper Pleistocene	Bufotes	.	viridis
Italy	Oliena, Grotta Corbeddu, Sardia	40.2717	9.4027	0	0.127	Holocene	Upper Pleistocene	Bufotes	.	viridis
Malta	Zebbug and Gahr Dalam Cave deposits	35.8897	14.4425	0.005	0.127	Holocene	Upper Pleistocene	Bufotes	.	viridis
Hungary	Petenyi Cave, Bükk Mountains region	-	-	0.005	0.127	Holocene	Upper Pleistocene	Bufotes	.	viridis
Croatia	Klicevica Cave, near Benkovac	44.0344	16.6127	0.005	0.127	Holocene	Upper Pleistocene	Bufotes	.	viridis
Serbia	Smolucka Cave, near Novi Pazar	43.0517	20.3681	0.005	0.127	Holocene	Upper Pleistocene	Bufotes	.	viridis
France	Gritulu GR1, Luri, Corsica Island	42.8000	9.4500	0.006	0.012	Holocene	Upper Pleistocene	Bufotes	.	viridis
Russia	Ancelovich, Voronezh	51.6000	39.2000	0.01	0.12	Holocene	Upper Pleistocene	Bufotes	.	viridis
France	Oletta, Corsica Island	42.6333	9.3500	0.01	0.127	Upper Pleistocene	Upper Pleistocene	Bufotes	.	viridis
Spain	Cueva Horá (Darro, Granada)	37.3500	-3.3000	0.01	0.127	Upper Pleistocene	Upper Pleistocene	Bufotes	aff.	viridis
Germany	Burgtonna, northwest of Erfurt, Thuringia	51.0667	10.7333	0.01	0.127	Upper Pleistocene	Upper Pleistocene	Bufotes	.	viridis
Germany	Ehringsdorf Site Complex, Upper Pleistocene Units	50.9667	11.3500	0.01	0.127	Upper Pleistocene	Upper Pleistocene	Bufotes	.	viridis
Germany	Biedensteg Clay Pit Bad Wildungen	51.1191	9.1436	0.01	0.127	Upper Pleistocene	Upper Pleistocene	Bufotes	.	viridis
Germany	Teufelshöhle, Pottenstein, northeast of Erlangen	49.7722	11.4091	0.01	0.127	Upper Pleistocene	Upper Pleistocene	Bufotes	.	viridis
Germany	Stuttgart Villa Seckendorf	48.7667	9.1833	0.01	0.127	Upper Pleistocene	Upper Pleistocene	Bufotes	.	viridis
Poland	Zdrody	52.9500	22.7833	0.01	0.127	Upper Pleistocene	Upper Pleistocene	Bufotes	.	viridis
Italy	Dragonara, Cappo Caccia, Sardinia	-	-	0.01	0.127	Upper Pleistocene	Upper Pleistocene	Bufotes	.	viridis
Italy	San Teodoro Cave, Acuedolci, Sicily	38.0500	14.5833	0.01	0.127	Upper Pleistocene	Upper Pleistocene	Bufotes	.	viridis
Italy	Sternatia, Lecce	40.3833	18.1833	0.01	0.127	Upper Pleistocene	Upper Pleistocene	Bufotes	.	viridis
Italy	Cucigliana Cave, Monti Pisani	-	-	0.01	1.64	Upper Pleistocene	Lower Pleistocene	Bufotes	.	viridis
Hungary	Erd	47.3667	18.9333	0.01	0.127	Upper Pleistocene	Upper Pleistocene	Bufotes	cf.	viridis
Hungary	Kalman Lambrecht Cave, Buekk Mountains region	48.1700	20.5800	0.01	0.127	Upper Pleistocene	Upper Pleistocene	Bufotes	.	viridis
Hungary	Süttö Upper Pleistocene strata, Gerecse Mountains	47.7500	18.4500	0.01	0.127	Upper Pleistocene	Upper Pleistocene	Bufotes	.	viridis
Croatia	Pecine U Brini	-	-	0.01	0.127	Upper Pleistocene	Upper Pleistocene	Bufotes	.	viridis
Croatia	Šandalja near Pula	44.8683	13.8480	0.01	0.127	Upper Pleistocene	Upper Pleistocene	Bufotes	.	viridis
Bosnia	Bijambarska Cave, southwest of Olovo	43.9950	17.2622	0.01	0.127	Upper Pleistocene	Upper Pleistocene	Bufotes	.	viridis
Bosnia	Zelena Cave	-	-	0.01	0.127	Upper Pleistocene	Upper Pleistocene	Bufotes	.	viridis
Greece	Bate Cave, Rethymnon	35.3647	24.4714	0.01	0.127	Upper Pleistocene	Upper Pleistocene	Bufotes	cf.	viridis
Greece	Arnissa	40.8000	21.8333	0.01	1.64	Upper Pleistocene	Lower Pleistocene	Bufotes	.	viridis
Greece	Mavromouri	-	-	0.01	1.64	Upper Pleistocene	Lower Pleistocene	Bufotes	cf.	viridis
Germany	Weimar-Ehringsdorf, Schwarzerde-Kolluvium	50.9667	11.3500	0.01	0.127	Upper Pleistocene	Upper Pleistocene	Bufotes	.	viridis
Germany	Burgtonna, Deckschichten	51.0667	10.7333	0.01	0.127	Upper Pleistocene	Upper Pleistocene	Bufotes	.	viridis
Italy	Contrada Pianetti, Ragusa (RG)	36.9167	14.7333	0.01	0.127	Upper Pleistocene	Upper Pleistocene	Bufotes	.	viridis
Italy	Fondo Cattìe, Maglie (LE)	40.1167	18.3000	0.01	0.127	Upper Pleistocene	Upper Pleistocene	Bufotes	.	viridis
Italy	Dolina, Maglie (LE)	40.1167	18.3000	0.01	0.127	Upper Pleistocene	Upper Pleistocene	Bufotes	.	viridis
Italy	Grotta di Veja E str. III (VR)	45.9500	12.3200	0.01	0.127	Upper Pleistocene	Upper Pleistocene	Bufotes	.	viridis
Italy	Porto Leccio, Trinità d'Agultu (SS)	41.0000	9.0000	0.01	0.127	Upper Pleistocene	Upper Pleistocene	Bufotes	.	viridis
Hungary	Csákvár (Pleistocene)	47.4000	18.4500	0.011	0.126	Upper Pleistocene	Upper Pleistocene	Bufotes	.	viridis
Croatia	Velika Pećina Cave	43.6858	16.5539	0.026	0.034	Upper Pleistocene	Upper Pleistocene	Bufotes	.	viridis
France	Castiglione 1, Oletta, Corsica Island	42.6333	9.3500	0.03	0.035	Upper Pleistocene	Upper Pleistocene	Bufotes	.	viridis
France	La Coscia CO2, Rogliano, Corsica Island	42.9500	9.4500	0.06	0.06	Upper Pleistocene	Upper Pleistocene	Bufotes	.	viridis
Italy	San Vito Lo Capo K22, Sicily	38.2000	12.7500	0.1	0.2	Upper Pleistocene	Middle Pleistocene	Bufotes	.	viridis
Italy	Stazione Ferroviaria, Comiso (RG), Sicily	36.9333	14.6000	0.126	0.7	Middle Pleistocene	Middle Pleistocene	Bufotes	.	viridis
France	Terra Amata, Alpes Maritime	-	-	0.127	0.7	Middle Pleistocene	Middle Pleistocene	Bufotes	.	viridis
Germany	Weimar-Ehringsdorf Site Complex, Lower Travertine	50.9667	11.3500	0.127	0.7	Middle Pleistocene	Middle Pleistocene	Bufotes	.	viridis
Germany	Stuttgart quarry Schmid	48.7667	9.1833	0.127	0.7	Middle Pleistocene	Middle Pleistocene	Bufotes	.	viridis
Italy	Loreto di Venosa, Potenza	40.6333	15.8000	0.127	1.64	Middle Pleistocene	Lower Pleistocene	Bufotes	cf.	viridis
Italy	Contrada Annunziata, Ragusa (RG), Sicily	36.9167	14.7333	0.127	0.7	Middle Pleistocene	Middle Pleistocene	Bufotes	.	viridis
Italy	Riano Flaminio, Rome	41.9000	12.4833	0.127	0.7	Middle Pleistocene	Middle Pleistocene	Bufotes	.	viridis
Italy	Spinagallo Cave, Siracusa, Sicily	37.0667	15.3000	0.127	0.7	Middle Pleistocene	Middle Pleistocene	Bufotes	cf.	viridis
Greece	Chios Island	38.3678	26.1358	0.127	0.7	Middle Pleistocene	Middle Pleistocene	Bufotes	cf.	viridis
Greece	Tourkobounia 2	37.9900	23.4900	0.127	0.7	Middle Pleistocene	Middle Pleistocene	Bufotes	.	viridis
Greece	Tourkobounia 5	37.9900	23.4900	0.127	0.7	Middle Pleistocene	Middle Pleistocene	Bufotes	.	viridis
Italy	Contrada Frategianni, Comiso (RG), Sicily	36.9333	14.6000	0.127	0.7	Middle Pleistocene	Middle Pleistocene	Bufotes	.	viridis
Italy	Valdiporro, Bosco Chiesanuova (VR)	45.6000	12.5000	0.127	0.78	Middle Pleistocene	Middle Pleistocene	Bufotes	.	viridis
Italy	Riparo di Visogliano (TS)	45.7800	13.6500	0.2	0.7	Middle Pleistocene	Middle Pleistocene	Bufotes	.	viridis
France	Corte, Corsica Island	42.3000	9.1500	0.3	0.4	Middle Pleistocene	Middle Pleistocene	Bufotes	.	viridis
France	Castiglione 3, Oletta, Corsica Island	42.6333	9.3500	0.35	0.4	Middle Pleistocene	Middle Pleistocene	Bufotes	.	viridis
England	East Farm, Barnham, Suffolk	52.3667	52.3667	0.374	0.424	Middle Pleistocene	Middle Pleistocene	Bufotes	.	viridis
Turkey	Emirkaya 2, 1.5 km south of Seydisehir	37.4050	31.8346	0.39	0.41	Middle Pleistocene	Middle Pleistocene	Bufotes	.	viridis
Russia	Kuznetsovka left board of Podgornyi Buerak, Uvarovo rayon, Tambov oblast`	51.9600	42.1900	0.475	0.51	Middle Pleistocene	Middle Pleistocene	Bufotes	.	viridis
Russia	Zmeevka-1 sand quarry left bank of Gryaznaya Potudan` river, Staryy Oskol rayon, Belgorod oblast`	51.3000	37.9000	0.52	0.53	Middle Pleistocene	Middle Pleistocene	Bufotes	.	viridis
Russia	Vol`naya Vershina-3, Muchkap rayon, Tambov oblast`	51.8200	42.2800	0.6	0.6	Middle Pleistocene	Middle Pleistocene	Bufotes	.	viridis
Russia	Koziy Ovrag	50.9000	39.8000	0.6	0.6	Middle Pleistocene	Middle Pleistocene	Bufotes	.	viridis
Russia	Krolatnik near Maly Liman, Rossosh District, Voronezh	50.0000	39.0000	0.6	0.6	Middle Pleistocene	Middle Pleistocene	Bufotes	cf.	viridis
Italy	Rifreddo Sant`Arcangelo Basin	40.2500	16.2667	0.6	0.75	Middle Pleistocene	Middle Pleistocene	Bufotes	cf.	viridis
Czech Republic	Stránská Skála Hill near Brno	49.2000	16.6333	0.7	1.64	Lower Pleistocene	Lower Pleistocene	Bufotes	.	viridis
Italy	Cava Dell'Erba Apricena, Foggia	41.4500	15.5667	0.7	1.64	Lower Pleistocene	Lower Pleistocene	Bufotes	.	viridis
Hungary	Brasso	-	-	0.7	1.8	Lower Pleistocene	Lower Pleistocene	Bufotes	.	viridis
Hungary	Csarnóta 4, Villany Mountains region	45.8952	18.2147	0.7	1.64	Lower Pleistocene	Lower Pleistocene	Bufotes	.	viridis
Italy	Cava Pirro Apricena, Foggia	41.4500	15.5667	0.7	1.64	Lower Pleistocene	Lower Pleistocene	Bufotes	.	viridis
Russia	Staraya Kalitva 2, Voronezh region	50.1411	39.9892	0.7	0.7	Middle Pleistocene	Middle Pleistocene	Bufotes	.	viridis
Austria	Bad Deutsch-Altenburg 2A	48.1333	16.9000	0.78	1.8	Lower Pleistocene	Lower Pleistocene	Bufotes	.	viridis
Austria	Bad Deutsch-Altenburg 2C1	48.1333	16.9000	0.78	1.8	Lower Pleistocene	Lower Pleistocene	Bufotes	.	viridis
Austria	Bad Deutsch-Altenburg 4B	48.1333	16.9000	0.78	1.8	Lower Pleistocene	Lower Pleistocene	Bufotes	.	viridis
Romania	Betfia IX/C, Bihor County	46.9667	22.0333	0.8	1.8	Lower Pleistocene	Lower Pleistocene	Bufotes	.	viridis
Romania	Betfia IX/B, Bihor County	46.9667	22.0333	0.8	1.8	Lower Pleistocene	Lower Pleistocene	Bufotes	.	viridis
Germany	Untermassfeld bei Meiningen (Auf den Almen)	50.5333	10.4167	1	1	Lower Pleistocene	Lower Pleistocene	Bufotes	cf.	viridis
Italy	Gervasio 5 (FG)	41.8000	15.4000	1	1.8	Lower Pleistocene	Lower Pleistocene	Bufotes	.	viridis
Spain	Casablanca 3 (ACB-3), Almenara, Castellón	39.7500	-0.2167	1.1	1.1	Lower Pleistocene	Lower Pleistocene	Bufotes	ex. gr.	viridis
Spain	Cueva de la Victoria-1 (CV-1), Carthagène, Murcia	37.6167	-0.8667	1.1	1.2	Lower Pleistocene	Lower Pleistocene	Bufotes	.	viridis
Italy	Pirro Nord (Cava dell´Erba, Cava Pirro), Apricena, Apulia	41.4500	15.5667	1.3	1.7	Lower Pleistocene	Lower Pleistocene	Bufotes	ex. gr.	viridis
Spain	Barranco León 5 (BL-5=Capa D), Dépression de Guadix-Baza, Grenade	37.5000	-3.0000	1.3	1.3	Lower Pleistocene	Lower Pleistocene	Bufotes	ex. gr.	viridis
Italy	Monte Tuttavista VI Banco 6, Sardinia	40.3833	9.7000	1.5	2.5	Lower Pleistocene	Gelasian	Bufotes	.	viridis
Italy	Monte Tuttavista VII 2, Sardinia	40.3833	9.7000	1.5	2.5	Lower Pleistocene	Gelasian	Bufotes	.	viridis
Italy	Monte Tuttavista XI dic.2001, Sardinia	40.3833	9.7000	1.5	2.5	Lower Pleistocene	Gelasian	Bufotes	.	viridis
Hungary	Beremend 16/17	45.7899	18.4372	1.5	1.8	Lower Pleistocene	Lower Pleistocene	Bufotes	.	viridis
Georgia	Dmanisi	41.3200	44.3500	1.77	1.77	Lower Pleistocene	Lower Pleistocene	Bufotes	ex. gr.	viridis
Russia	Korotoyak-Belogor´e, Voronezh region	50.9814	39.1828	1.8	2.6	Gelasian	Gelasian	Bufotes	ex. gr.	viridis
Hungary	Villány 6, Barany	45.8688	18.4538	1.8	2	Lower Pleistocene	Lower Pleistocene	Bufotes	cf.	viridis
Bulgaria	Varshets 6 km NNE, Michajlovrad Province	43.2167	23.2833	2	2.5	Gelasian	Gelasian	Bufotes	.	viridis
Morocco	Ahl al Oughlam (near Casablanca)	33.5931	-7.6164	2.5	2.5	Gelasian	Gelasian	Bufotes	.	viridis
Italy	Capo Mannu D1 Local Fauna (Mandriola), Sardinia	40.0409	8.3845	2.588	3.6	Piacencian	Piacencian	Bufotes	ex. gr.	viridis
Poland	Rębielice Królewskie 1A	51.0000	18.8667	2.6	3.6	Piacencian	Piacencian	Bufotes	.	viridis
Ukraine	Kotlovina, western bank of Yalpug Lake, Oddessa region	45.5000	28.5667	2.6	3.6	Piacencian	Piacencian	Bufotes	ex. gr.	viridis
Italy	Arondelli	44.9167	8.0333	2.8	3.6	Piacencian	Piacencian	Bufotes	cf.	viridis
Hungary	Beremend 1	45.7899	18.4372	2.8	3.6	Piacencian	Piacencian	Bufotes	.	viridis
Poland	Rębielice Królewskie 2	51.0000	18.8667	2.8	3.6	Piacencian	Piacencian	Bufotes	.	viridis
France	Mas Genegals, Hérault	42.8500	2.8000	2.9	3	Piacencian	Piacencian	Bufotes	.	viridis
Spain	Sarrion 1 (Cerro de los Espojos)	40.1333	-0.8167	3.1	3.1	Piacencian	Piacencian	Bufotes	.	viridis
Ukraine	Dolinskoe near Reny, Oddessa region	45.4667	28.3333	3.4	3.7	Piacencian	Piacencian	Bufotes	.	viridis
Spain	Orrios 7 (OR7)	40.5833	-0.9833	3.5	3.5	Zanclean	Zanclean	Bufotes	.	viridis
Hungary	Csarnóta 2, Villany Mountains region	45.8952	18.2140	3.7	4.2	Zanclean	Zanclean	Bufotes	.	viridis
Turkey	Çalta	40.2500	32.5500	3.8	4.2	Zanclean	Zanclean	Bufotes	cf.	viridis
Ukraine	Novopetrovka	47.0417	29.8650	4	5.3	Zanclean	Zanclean	Bufotes	cf.	viridis
Italy	Gargano	41.8000	15.4000	5	6	Zanclean	Messinian	Bufotes	.	viridis
Hungary	Osztramos 1C	48.5250	20.7583	5	5.33	Zanclean	Zanclean	Bufotes	.	viridis
Spain	La Gloria 4 (GLO4)	40.2300	-5.4800	5.15	5.15	Zanclean	Zanclean	Bufotes	cf.	viridis
Greece	Ano Metochi 3	41.1667	21.5833	5.25	6.8	Zanclean	Messinian	Bufotes	cf.	viridis
Italy	Brisighella Cava Monticino	44.2167	11.7667	5.33	6	Messinian	Messinian	Bufotes	.	viridis
Hungary	Polgárdi 4	47.0500	18.3000	5.33	6.2	Messinian	Messinian	Bufotes	.	viridis
Hungary	Polgárdi 5	47.0500	18.0300	5.33	6.2	Messinian	Messinian	Bufotes	.	viridis
Italy	Polenzo section along Tanaro River, Verduno, Piedmont	44.6858	7.9314	5.33	5.55	Messinian	Messinian	Bufotes	ex. gr.	viridis
Spain	Valdecebro 6	40.3500	-1.0333	6.3	6.3	Messinian	Messinian	Bufotes	cf.	viridis
Hungary	Tardosbánya 3	47.6667	18.4500	6.8	7.7	Tortonian	Tortonian	Bufotes	.	viridis
Germany	Hammerschmiede 3	47.9258	10.5989	11	11.2	Tortonian	Tortonian	Bufotes	aff.	viridis
Turkey	Sofca (124-6) - KS4-340	39.1667	30.1833	11.1	13.2	Tortonian	Serravallian	Bufotes	cf.	viridis
Turkey	Sofca (123-125-x)	39.1667	30.1833	11.1	13.2	Tortonian	Serravallian	Bufotes	cf.	viridis
Hungary	Felsőtárkány 2	47.9667	20.4167	11.2	11.4	Tortonian	Tortonian	Bufotes	cf.	viridis
Hungary	Felsőtárkány 3/10	47.9667	20.4167	11.2	11.4	Tortonian	Tortonian	Bufotes	cf.	viridis
Spain	Escobosa de Calatañazor (Soria)	41.2000	0.7000	11.2	13.5	Tortonian	Serravallian	Bufotes	.	viridis
Germany	Petersbuch 35	48.9779	11.1909	11.2	12.5	Tortonian	Serravallian	Bufotes	cf.	viridis
Romania	Tauţ, Arad district	46.2833	21.9333	11.85	12.05	Serravallian	Serravallian	Bufotes	cf.	viridis
Austria	Gratkorn, clay pit St. Stefan, Styria	47.1372	15.3489	12	12.2	Serravallian	Serravallian	Bufotes	cf.	viridis
Germany	Petersbuch 31 - oben	48.9779	11.1909	13.5	13.7	Serravallian	Langhian	Bufotes	cf.	viridis
Germany	Goldberg near Pflaumloch, Nördlinger Ries (without number)	48.8597	10.4753	13.5	14.8	Serravallian	Langhian	Bufotes	cf.	viridis
Spain	Manchones 2 (Zaragoza)	41.3000	-1.5000	13.5	14.8	Serravallian	Langhian	Bufotes	.	viridis
Germany	Petersbuch 32 B	48.9779	11.1909	13.7	14.6	Langhian	Langhian	Bufotes	.	viridis
Germany	Petersbuch 39	48.9779	11.1909	13.7	14.6	Langhian	Langhian	Bufotes	cf.	viridis
Germany	Petersbuch 39 II	48.9779	11.1909	13.7	14.6	Langhian	Langhian	Bufotes	cf.	viridis
Germany	Petersbuch 33 B	48.9779	11.1909	13.7	14.6	Langhian	Langhian	Bufotes	cf.	viridis
France	Vieux-Collonges, Saint-Cyr-au-Mont-d´Or, Rhône, France	45.7500	4.8500	14	17.5	Langhian	Burdigalian	Bufotes	ex. gr.	viridis
Germany	Petersbuch 68	48.9779	11.1909	14.1	14.3	Langhian	Langhian	Bufotes	cf.	viridis
Hungary	Sámsonháza	47.9800	19.7300	14.5	14.5	Langhian	Langhian	Bufotes	cf.	viridis
Germany	Laimering 2a	48.3896	11.0885	14.6	14.6	Langhian	Langhian	Bufotes	cf.	viridis
Germany	Laimering 3	48.3896	11.0885	14.6	14.6	Langhian	Langhian	Bufotes	cf.	viridis
Germany	Derching (blauer Mergel ca. 2-3m über BH)	48.4091	10.9719	14.7	14.7	Langhian	Langhian	Bufotes	cf.	viridis
Spain	Caseton 1A. CS 1A	41.2000	-1.5000	14.78	14.78	Langhian	Langhian	Bufotes	cf.	viridis
Germany	Griesbeckerzell 1a	48.4468	11.0543	14.8	14.8	Langhian	Langhian	Bufotes	cf.	viridis
Germany	Wannenwaldtobel 2	48.0355	9.8397	14.8	14.8	Langhian	Langhian	Bufotes	cf.	viridis
Germany	Petersbuch 41	48.9779	11.1909	15.1	15.3	Langhian	Langhian	Bufotes	cf.	viridis
Kazakhstan	Ayaguz	47.8825	80.1893	15.2	18	Langhian	Burdigalian	Bufotes	aff.	viridis
Germany	Sandelzhausen unterer Geröllmergel (C3/D1)	48.6283	11.7960	16.27	16.47	Burdigalian	Burdigalian	Bufotes	cf.	viridis
Germany	Sandelzhausen unterer Geröllmergel (B)	48.6283	11.7960	16.27	16.47	Burdigalian	Burdigalian	Bufotes	cf.	viridis
Germany	Sandelzhausen unterer Geröllmergel (C1)	48.6283	11.7960	16.27	16.47	Burdigalian	Burdigalian	Bufotes	cf.	viridis
Germany	Sandelzhausen	48.6283	11.7960	16.27	16.47	Burdigalian	Burdigalian	Bufotes	cf.	viridis
Germany	Walda 1 (unten)	48.6109	11.0908	16.3	16.3	Burdigalian	Burdigalian	Bufotes	cf.	viridis
Germany	Oggenhausen 1	48.6733	10.2397	16.5	16.6	Burdigalian	Burdigalian	Bufotes	ex. gr.	viridis
Germany	Günzburg 2/3 Umgehung mittlere Bereiche der Sande	48.4560	10.2768	17	17	Burdigalian	Burdigalian	Bufotes	cf.	viridis
Spain	Córcoles, Guadalaraja	40.4833	-2.6500	17	18	Burdigalian	Burdigalian	Bufotes	cf.	viridis
Germany	Petersbuch 36 II	48.9779	11.1909	17	18	Burdigalian	Burdigalian	Bufotes	cf.	viridis
Germany	Petersbuch 38-Boden	48.9779	11.1909	17	17.5	Burdigalian	Burdigalian	Bufotes	cf.	viridis
Germany	Petersbuch 2	48.9779	11.1909	17.5	18	Burdigalian	Burdigalian	Bufotes	cf.	viridis
Germany	Petersbuch 7	48.9779	11.1909	17.5	18	Burdigalian	Burdigalian	Bufotes	cf.	viridis
Turkey	Keseköy	41.4000	34.7000	18	20	Burdigalian	Burdigalian	Bufotes	cf.	viridis

[truncated: 2 more sheets: Rana, Pelophylax]
